# Supplementary material for: PHABULOSA Controls the Quiescent Center-Independent Root Meristem Activities in Arabidopsis thaliana
Source: PLoS Genet. 2015 Mar 2;11(3):e1004973. doi: 10.1371/journal.pgen.1004973 (PMC4346583; doi:10.1371/journal.pgen.1004973)
Supplement: S1 Table — (XLS) [file pgen.1004973.s012.xls]

## Sheet: Supplemental table 1
AGI number	DM1	DM2	SHR1	SHR2	WT1	WT2	WT3
AT1G01010	10.283	9.63198	11.1656	11.4503	9.73067	9.27758	9.53559
AT1G01020	9.51859	9.09636	9.81076	9.95462	9.47578	8.96329	9.09829
AT1G01030	6.38367	6.8678	7.16691	6.65859	6.47436	6.37631	6.47436
AT1G01040	7.67129	7.67129	7.67129	7.73792	7.66994	7.67129	7.67129
AT1G01050	11.7196	11.7334	11.2655	11.1546	11.5863	11.6123	11.5577
AT1G01060	9.69183	8.96191	7.23688	7.31939	9.53748	9.91891	9.48078
AT1G01070	5.42719	5.16235	3.91076	5.22831	5.77753	5.22831	5.44679
AT1G01080	6.82739	7.09986	7.03956	7.11865	6.84039	7.27901	7.08457
AT1G01090	12.6545	12.7688	12.3685	12.1466	12.7488	12.7306	12.5787
AT1G01100	14.5446	14.6096	14.0456	14.0972	14.4056	14.4431	14.0402
AT1G01110	9.17778	9.41675	8.95653	8.22484	8.99938	9.68461	9.03964
AT1G01120	6.932	7.1531	9.23942	9.70913	8.97886	8.72299	8.83247
AT1G01130	6.88269	7.01096	6.1252	6.96131	6.84314	7.52997	6.91365
AT1G01140	8.88116	8.70799	10.3597	11.1602	10.1445	9.38472	10.076
AT1G01150	4.68284	4.28665	4.05608	4.57997	4.57997	4.70859	5.73426
AT1G01160	10.9714	10.8062	10.9458	9.8983	10.8589	11.1702	10.8385
AT1G01170	8.26544	6.83539	7.72268	8.66293	7.49455	7.06415	7.68985
AT1G01180	6.74032	7.05245	6.83475	6.64866	7.05124	7.10233	7.01065
AT1G01190	4.77294	4.88482	4.59857	4.83308	4.83308	5.15302	5.16907
AT1G01200	6.63332	6.68274	6.35274	5.964	6.35103	7.10096	7.22053
AT1G01210	8.90207	8.18514	8.49373	8.45693	8.45693	8.8733	8.07798
AT1G01220	7.74099	7.68316	7.83895	7.6292	7.4316	7.68316	7.65511
AT1G01225	7.07774	7.39395	7.67096	7.17558	6.55636	7.08136	6.65657
AT1G01230	10.1806	10.0957	10.1054	10.1054	10.2293	9.76867	10.1054
AT1G01240	6.38327	6.43901	6.99757	7.3421	6.39592	6.02098	6.5515
AT1G01250	7.62064	7.42719	6.62859	6.88786	7.41453	7.93868	7.63344
AT1G01260	8.76685	8.58273	9.05832	8.68308	8.35325	8.46058	8.40829
AT1G01280	4.3372	4.21098	3.89254	4.14354	4.31481	4.31481	4.84723
AT1G01290	8.78172	8.50198	8.15918	7.7026	7.70994	8.39956	8.35463
AT1G01300	10.2541	10.2057	10.8772	10.3778	9.95134	9.96694	9.90734
AT1G01310	5.98438	6.14532	5.42303	5.76853	5.89103	5.66673	6.33734
AT1G01320	7.34193	7.34193	7.80338	7.43988	7.2893	7.52579	7.09441
AT1G01340	5.78371	5.72285	7.05781	8.00638	6.33048	6.3107	6.15525
AT1G01350	6.9218	6.90561	6.823	6.68806	6.80222	7.00463	6.88997
AT1G01360	10.044	9.74737	10.9449	11.057	10.4578	9.85437	10.0071
AT1G01370	9.58121	9.94093	9.27198	8.87498	9.84927	10.0512	9.64176
AT1G01380	6.41904	6.5919	6.30575	6.34568	5.88349	5.23288	4.94105
AT1G01390	5.17707	5.16348	5.17707	5.17707	5.17707	5.24216	5.48292
AT1G01400	6.3571	6.38172	5.82016	6.38172	6.07966	6.60043	6.72593
AT1G01410	4.32178	4.32178	4.25336	4.32075	4.35521	4.32178	5.10837
AT1G01420	4.72149	5.16387	4.3703	4.72149	4.77875	4.89209	4.76948
AT1G01430	8.85974	8.90478	9.10893	9.17152	8.86079	8.68736	8.91417
AT1G01440	8.99438	8.74806	8.99438	9.51595	8.99914	8.71318	9.13499
AT1G01448	6.30184	6.1435	6.70184	6.24291	6.24032	6.06971	6.12841
AT1G01460	4.33185	4.28895	4.28895	4.28895	4.28895	4.10406	4.28895
AT1G01470	10.5015	10.5993	11.8425	11.9318	10.0564	9.09634	9.5642
AT1G01480	7.30538	7.29415	7.52531	7.39539	6.37255	7.39539	7.13151
AT1G01490	9.17914	9.48481	9.8845	9.55244	9.12786	9.64047	9.23687
AT1G01500	7.11206	6.66332	7.43505	7.24254	7.23997	7.50674	7.39551
AT1G01510	9.55272	9.49126	9.68493	9.15769	9.42621	9.42569	9.31848
AT1G01520	5.67416	5.47137	5.27615	5.47137	5.44362	5.47137	5.93569
AT1G01530	3.63363	4.03552	3.92338	3.84385	4.29471	3.75145	4.0361
AT1G01540	9.51845	9.2246	10.717	9.80105	9.78078	9.62748	9.88134
AT1G01550	10.8238	10.6161	11.0205	10.8162	10.7758	10.6386	10.7319
AT1G01560	7.34429	6.83851	7.34878	7.46516	6.94742	6.53919	7.02795
AT1G01570	5.67778	5.68789	5.73908	5.32975	5.70616	6.41987	5.83687
AT1G01580	5.50061	5.60043	5.50443	5.60043	5.60043	5.85033	5.60043
AT1G01590	4.80507	4.65726	4.60081	4.80507	4.80507	4.80507	4.95744
AT1G01600	5.74501	5.77993	5.63172	5.74501	5.42028	5.74501	5.97446
AT1G01610	5.90023	5.73064	5.47766	5.68259	5.9489	6.27089	5.72358
AT1G01620	14.2735	14.2266	14.0707	14.3311	14.5048	14.2735	14.3888
AT1G01630	10.3629	10.1552	10.5054	10.5009	10.3711	10.4889	10.7045
AT1G01640	7.77544	7.29213	8.31504	8.2253	7.44766	6.96711	7.55808
AT1G01650	10.8119	10.7347	11.3138	12.0317	11.0732	10.4083	10.9269
AT1G01660	7.08632	7.0894	6.54587	7.07003	7.74855	7.34719	7.74956
AT1G01670	5.0612	5.23675	5.23675	5.23675	5.19504	5.19126	5.23675
AT1G01680	4.48784	4.57548	4.59766	4.67807	4.72909	4.85948	4.67807
AT1G01690	8.71071	8.60132	7.7927	7.32415	8.24297	8.43892	8.02605
AT1G01700	6.16132	6.31358	5.61526	5.93609	6.20617	6.43985	6.20617
AT1G01710	9.28909	9.32048	9.52154	9.5808	9.28121	9.13351	9.04144
AT1G01720	13.3109	13.2606	14.3284	13.9549	13.8204	13.3379	13.6453
AT1G01725	9.65148	9.40343	10.2632	10.1553	10.2617	9.40903	9.4532
AT1G01730	9.75085	9.68062	10.3816	9.54623	9.95551	9.43865	10.0607
AT1G01740	9.51516	9.25083	9.85746	9.44204	9.73117	8.9954	9.60788
AT1G01750	10.1868	8.89447	10.0989	9.99488	10.899	10.1753	11.0664
AT1G01760	8.40193	8.72455	8.82356	8.40193	8.50162	8.2871	8.08771
AT1G01790	8.66937	8.5731	9.02155	8.65689	8.74566	8.6407	8.67715
AT1G01800	10.855	10.2772	11.101	10.8915	10.4187	9.89496	10.189
AT1G01810	6.96272	6.76883	7.02978	7.34801	6.16149	7.23444	6.75092
AT1G01820	9.69944	10.0327	10.2598	10.5073	9.98698	9.73297	9.615
AT1G01830	8.10285	8.26925	9.03948	8.79979	8.22928	7.96489	8.18279
AT1G01840	6.90348	7.30516	6.62604	6.16554	6.24519	7.50869	7.66585
AT1G01860	7.36359	7.19445	7.19445	7.19445	6.97103	7.19445	7.19445
AT1G01880	6.70001	6.85281	5.8266	6.47976	6.65214	6.87794	6.47976
AT1G01900	9.92457	9.50343	7.83385	8.00611	8.74363	8.00589	8.79641
AT1G01910	10.9611	11.0081	10.6138	10.5311	10.9504	10.8574	10.8419
AT1G01920	9.53632	9.81468	9.86184	9.50979	9.46074	9.29998	9.41545
AT1G01930	8.91814	8.92326	8.75862	8.88935	8.91617	8.91617	8.94197
AT1G01940	10.6297	10.4884	9.79648	9.22361	10.2631	10.8076	10.0967
AT1G01950	8.65559	8.65716	8.78907	8.60322	8.38549	8.60322	8.58991
AT1G01960	10.2762	10.3613	10.4433	10.3551	10.1897	10.2421	10.2014
AT1G01970	6.8942	7.13386	6.95921	6.69633	6.8887	6.8942	6.89032
AT1G01980	6.23583	6.15185	5.8684	6.02366	6.1845	6.04978	6.67134
AT1G01990	9.12225	8.97957	8.98854	9.17871	9.04512	9.35106	9.07337
AT1G02000	9.60779	9.43216	10.4677	10.2976	10.4503	10.0377	10.221
AT1G02010	7.42699	7.53574	7.99404	7.3935	7.31871	7.42699	7.33993
AT1G02020	7.43668	7.65663	7.43668	7.64852	7.5104	7.43668	7.43668
AT1G02030	6.06448	6.46822	5.73957	5.54886	6.2015	6.80653	7.08257
AT1G02040	6.15831	6.11475	5.49752	6.04797	6.11475	6.09006	6.44855
AT1G02050	8.80781	8.88732	8.57773	8.37922	8.37996	8.98126	8.19913
AT1G02060	8.08462	8.33515	8.23962	8.08462	7.96153	8.23188	7.64323
AT1G02065	7.30197	7.4089	6.7366	6.96219	7.4425	7.47594	7.84096
AT1G02070	5.54117	5.20836	4.50333	5.28129	5.1918	5.69518	5.83466
AT1G02080	10.9668	11.0322	11.1373	11.1125	10.8936	11.0082	10.753
AT1G02090	11.6117	11.6215	11.9745	11.9039	11.648	11.7366	11.2959
AT1G02100	10.3935	10.3193	10.4669	10.3856	10.4618	10.3917	10.4632
AT1G02110	10.1685	10.188	10.426	9.91907	10.1685	10.4476	10.1685
AT1G02120	9.15194	8.9945	10.0369	9.92689	9.29124	9.14348	9.27539
AT1G02130	10.5668	10.4612	10.6666	10.3542	10.4408	10.5184	10.2779
AT1G02140	12.3695	12.4979	11.8639	11.7889	12.2975	12.4744	12.0422
AT1G02145	7.81069	7.73466	7.90873	7.69736	7.51783	7.68043	7.23128
AT1G02150	9.36952	9.28802	9.54143	8.76894	9.11641	9.58669	8.94892
AT1G02160	8.65632	8.44695	8.77723	8.24154	8.4333	8.39242	8.55036
AT1G02170	9.13471	8.92947	9.89611	9.62686	9.15555	8.96796	9.07091
AT1G02180	7.29976	7.34936	7.31778	7.55226	6.9323	7.50428	6.58113
AT1G02190	5.58936	5.58936	5.26679	5.58936	5.58936	5.94563	5.66331
AT1G02205	5.1985	4.84985	4.84985	4.70508	4.84985	5.2121	4.81184
AT1G02210	4.35349	3.97734	3.97734	3.84819	4.32189	3.97734	3.97734
AT1G02220	7.43595	7.28584	7.43595	8.07691	7.30848	6.99381	6.67034
AT1G02228	3.41897	3.53898	3.56717	3.27186	3.17555	3.67133	3.64749
AT1G02230	6.24656	6.23597	8.03229	9.31177	8.22845	6.41944	7.69634
AT1G02250	4.98317	4.54323	4.68523	4.68523	4.11676	4.35764	4.60282
AT1G02260	6.69709	7.15255	7.77947	7.57257	6.91585	7.13585	6.72559
AT1G02270	8.62883	8.64703	8.99096	9.61637	8.81955	8.4695	8.58442
AT1G02280	9.0451	9.33347	8.98172	9.03574	8.95923	9.20917	8.81889
AT1G02290	8.0613	8.01474	8.2564	8.27434	7.40555	7.20701	7.36433
AT1G02300	5.48571	5.31867	5.63762	5.74251	5.66661	5.66661	5.83307
AT1G02305	9.36243	9.02966	9.45179	9.70909	9.65731	9.50484	9.80235
AT1G02310	7.0936	6.69686	7.4093	8.27741	7.65369	7.90395	7.61681
AT1G02330	10.3313	10.3939	9.58196	9.67597	9.93445	10.4789	9.79547
AT1G02335	8.59706	7.72726	5.41945	6.96893	7.33111	6.1038	6.96093
AT1G02340	4.79983	5.32361	6.17756	7.62657	5.84383	5.42897	6.29425
AT1G02350	5.77189	5.77909	5.77189	5.75202	5.39553	5.57446	5.99395
AT1G02360	8.83285	8.79505	10.3083	10.5029	9.66755	9.34772	9.54745
AT1G02370	9.03225	9.04827	8.66227	8.15652	8.45513	8.97085	8.68866
AT1G02380	7.02393	6.29978	6.78604	6.82833	6.90701	6.34266	7.12036
AT1G02390	6.90395	7.40594	7.401	7.39042	6.98499	7.2677	7.35767
AT1G02400	9.53615	9.34134	10.7454	10.4765	9.58415	9.55619	9.43318
AT1G02405	6.56481	6.72485	6.31447	6.22288	6.41641	6.85071	7.23354
AT1G02410	9.00445	9.20065	8.75331	8.64487	8.58259	9.00611	8.63718
AT1G02420	5.91146	6.01876	5.77301	5.91398	5.66816	5.91146	5.88328
AT1G02430	7.71136	7.20054	8.21567	7.63943	7.93849	8.29851	7.21546
AT1G02440	6.8505	6.53618	7.23843	7.20461	7.39121	7.34647	6.33853
AT1G02450	6.05071	6.05071	5.60009	6.15842	5.97124	6.24334	5.9533
AT1G02460	6.06581	6.30445	5.64647	5.60043	6.78917	7.5434	6.98517
AT1G02470	3.93021	4.1912	4.00158	3.64326	4.01487	4.10373	4.67095
AT1G02475	5.85604	6.03496	5.89982	6.21759	4.66866	4.11101	4.24559
AT1G02500	13.2895	13.0293	12.9429	12.4205	12.8934	13.0342	12.9795
AT1G02510	4.37719	4.9512	4.9573	4.8576	4.67219	4.99484	4.7085
AT1G02520	8.72838	8.7257	8.75456	8.81721	8.19488	7.81466	8.4974
AT1G02530	6.36721	6.415	6.41765	6.41765	6.19567	6.06056	6.41765
AT1G02540	4.78891	4.78891	4.40558	4.77223	4.8342	4.78891	5.15697
AT1G02550	7.22477	6.9074	6.8305	6.58865	7.29641	7.61548	7.5088
AT1G02560	11.402	11.4508	11.033	10.5302	11.2415	11.5115	11.0663
AT1G02570	6.30866	6.33	5.87008	5.7272	6.60491	6.79123	7.09287
AT1G02580	4.71235	4.43829	4.61022	5.45349	4.50833	4.46133	4.71235
AT1G02590	3.10839	3.51934	3.4647	3.78578	4.38537	4.48643	3.57458
AT1G02610	7.34331	7.21171	8.27643	9.61073	8.68976	8.00127	8.0119
AT1G02620	5.13838	4.76398	4.45755	4.33479	5.4554	5.93667	5.51156
AT1G02630	4.97099	5.15963	4.51269	5.04766	5.38933	5.2068	5.39553
AT1G02640	9.5437	9.4861	8.10204	7.89775	8.7227	7.97791	9.14885
AT1G02650	6.40053	6.17145	5.76102	5.91117	6.41359	6.17145	6.70412
AT1G02660	8.99032	8.71501	9.4116	10.0021	9.07606	8.0607	8.98586
AT1G02670	6.28808	6.28808	6.28808	6.12862	6.10284	6.49455	6.26621
AT1G02680	8.94836	9.1223	8.77768	8.03972	8.59468	9.30542	8.67061
AT1G02690	10.5927	10.7375	9.76872	9.40714	10.3251	10.9141	10.3254
AT1G02700	5.78111	5.63585	5.2447	4.71675	5.69234	5.84216	6.34936
AT1G02710	9.36887	9.58557	8.28191	8.74335	9.24614	9.27214	9.69576
AT1G02720	9.98626	9.65853	9.5429	9.19885	9.74162	9.56886	9.46042
AT1G02730	9.09779	9.41396	7.98819	7.67544	9.07182	9.67623	8.7643
AT1G02740	7.96163	7.84088	7.70765	7.39013	7.85475	8.00771	8.10534
AT1G02750	7.81471	7.53573	7.83101	7.34782	7.23434	7.35135	7.36964
AT1G02770	3.88055	4.13612	4.01531	3.826	4.6854	4.40537	4.72692
AT1G02780	14.162	14.1923	13.8149	13.5038	13.9858	14.2594	13.9602
AT1G02790	5.90952	6.16501	5.40759	6.14848	6.23481	6.14848	6.14848
AT1G02800	5.427	4.89844	4.68505	4.71747	5.1822	4.9538	5.0694
AT1G02810	10.6055	10.7649	10.7852	10.2594	10.2718	10.3255	9.97138
AT1G02813	4.81365	5.89017	4.83195	4.76012	4.81365	4.92809	5.15697
AT1G02816	8.51588	8.50313	8.5905	8.28194	8.79067	8.64955	8.02693
AT1G02820	7.95691	7.16647	6.98264	8.03972	7.77275	7.77275	7.99512
AT1G02830	4.02318	5.04679	3.56687	4.36111	4.43296	5.03105	6.37491
AT1G02840	13.4614	13.4798	13.523	13.01	13.1752	13.4434	13.1033
AT1G02850	7.55196	7.45208	9.1962	8.7401	7.06903	6.60727	7.49002
AT1G02860	6.90759	7.39628	8.80975	9.38601	7.53623	7.15438	7.09189
AT1G02870	12.6855	12.9295	11.5688	11.4551	12.2353	12.6829	12.0001
AT1G02880	10.3806	10.0972	10.6668	10.5147	10.4321	10.4687	10.0254
AT1G02890	10.2602	10.3158	11.1124	11.6064	10.6057	10.0586	10.4768
AT1G02900	9.92966	10.1985	9.62604	10.0946	10.285	10.9079	9.94694
AT1G02910	7.88205	7.95671	8.04149	7.99741	8.04149	8.15165	7.64432
AT1G02920	7.85522	7.20487	11.0579	11.5624	7.74833	8.16604	7.74858
AT1G02930	8.90504	8.54144	11.6299	11.6669	8.57415	9.01746	8.03538
AT1G02940	5.3608	5.32885	4.96709	5.43895	5.31152	5.7924	6.01409
AT1G02960	8.57868	8.58478	8.97161	8.74564	8.5213	8.53279	8.25713
AT1G02965	4.76605	5.99539	4.55659	4.96966	5.39553	5.48703	5.18944
AT1G02970	7.12856	7.33236	7.61999	6.77676	7.25	7.20239	7.08256
AT1G02980	5.52669	5.31404	5.86212	6.70717	5.34425	5.34586	5.76532
AT1G02990	8.04294	7.98087	8.04955	8.34745	7.81292	7.79721	7.87188
AT1G03000	8.39704	8.46278	8.81672	9.06893	8.27411	7.91682	8.09336
AT1G03010	7.36482	7.32678	7.10684	7.59282	6.36163	5.44474	6.66145
AT1G03020	5.09157	6.48406	5.69983	5.67092	5.88431	5.7113	5.90165
AT1G03030	7.26326	7.46197	7.5523	7.57597	7.13068	7.54697	7.49649
AT1G03040	9.24678	8.86997	9.73098	10.0471	9.22056	9.31271	8.89747
AT1G03050	5.45115	5.45115	5.45115	5.2394	5.45115	5.41644	5.55258
AT1G03055	5.1542	5.16058	5.01366	5.00405	5.35239	5.08272	5.38113
AT1G03060	10.275	10.3608	10.5574	10.7963	10.3608	10.2083	10.2922
AT1G03070	7.52984	6.5646	9.05797	9.07661	8.71316	7.69057	8.11559
AT1G03080	9.35355	9.15367	10.069	10.6462	9.5782	8.99854	9.58041
AT1G03090	9.37011	9.36613	9.42981	9.16149	9.18221	8.5832	9.0064
AT1G03100	8.10886	7.8921	7.86478	7.73337	7.86478	7.88978	7.86478
AT1G03103	5.43652	5.86378	5.27046	5.39219	5.25511	5.66399	5.73555
AT1G03106	3.8649	3.18881	3.63928	3.23948	4.11887	3.74091	3.68453
AT1G03110	9.77772	9.85031	8.60856	8.40758	9.37408	9.7508	9.12762
AT1G03120	6.42623	6.62918	6.17404	6.37465	6.11742	7.01947	7.36895
AT1G03130	7.08672	7.42849	8.59877	8.60593	6.76853	7.73857	7.11972
AT1G03140	10.0744	10.003	9.8504	9.78505	9.8504	9.96426	9.63669
AT1G03150	9.97743	10.2688	9.41391	8.73577	10.0264	10.2285	9.89832
AT1G03160	6.88533	6.92294	7.29266	7.10242	6.75444	6.57685	6.79746
AT1G03170	5.00325	4.94522	4.91439	4.08729	5.52201	5.43031	5.5239
AT1G03180	6.31909	7.21709	7.14731	6.13257	6.73498	6.93128	7.04269
AT1G03190	7.89273	7.91977	8.17107	7.85691	7.71259	7.91804	7.7138
AT1G03210	8.76959	8.47952	8.54656	8.49151	8.27102	8.38456	8.13379
AT1G03220	11.9059	11.9919	12.963	12.8687	11.9981	11.9064	11.5423
AT1G03230	11.5756	11.9959	12.3161	11.7951	11.611	11.8164	11.3198
AT1G03250	8.90496	9.05284	8.90496	9.21567	8.90496	8.95338	8.71786
AT1G03260	9.08694	9.03147	8.96669	9.47848	8.85854	8.78704	8.97141
AT1G03270	6.77095	7.21428	6.24856	6.19775	5.95151	6.93336	6.18167
AT1G03280	8.9922	9.08009	9.00669	8.33796	8.59026	8.94486	9.13956
AT1G03290	8.19035	8.46272	8.46272	8.60781	8.46272	8.38582	8.55607
AT1G03300	6.19227	6.51034	6.06582	6.02832	6.73064	6.73445	6.47052
AT1G03310	6.41079	6.41079	6.68682	6.11677	6.44217	6.41079	6.41079
AT1G03320	5.98079	6.50539	6.10559	6.2028	6.07565	6.34734	6.53394
AT1G03330	10.4394	10.3163	9.92111	9.62882	10.0219	10.3805	9.65178
AT1G03340	4.09866	3.82091	4.09866	3.93333	4.25362	4.55175	4.49821
AT1G03350	10.3177	10.2566	10.2524	10.3634	10.243	10.2376	10.2357
AT1G03360	9.46379	9.36016	8.58087	7.91004	8.75463	9.53867	8.82984
AT1G03370	8.77631	8.78696	9.16272	9.10611	8.9721	8.66415	9.02112
AT1G03380	8.50451	8.46979	9.21125	9.3837	8.46316	8.4591	8.58714
AT1G03390	5.85059	5.86194	6.23632	5.86194	5.54342	5.59746	5.91138
AT1G03400	5.78766	5.78766	5.94547	5.89517	5.5616	5.78766	5.73299
AT1G03410	7.13107	7.11607	6.60852	6.5293	6.85902	6.90718	7.24272
AT1G03430	7.9828	7.53315	8.44375	8.29711	7.5045	8.0657	7.42532
AT1G03440	7.57607	7.65421	6.92171	7.29033	7.44589	8.05035	7.67917
AT1G03445	5.38551	5.20157	4.92842	5.20157	5.20157	5.20157	5.20157
AT1G03457	8.03909	7.70793	8.12465	8.54023	8.59228	8.41292	8.37869
AT1G03470	7.51715	7.80936	7.27497	7.25177	7.30423	7.01231	7.28332
AT1G03475	9.37586	9.60466	9.53156	9.68592	9.16826	9.36008	9.01986
AT1G03490	5.00334	5.05987	4.56775	4.99758	4.85976	5.08385	5.53026
AT1G03495	7.14412	7.16206	7.61308	7.62055	6.74562	6.98469	6.72483
AT1G03510	6.68217	6.68217	6.56417	6.27014	6.66107	6.94781	6.68217
AT1G03520	7.80249	7.34613	7.2353	7.46689	7.49272	7.20709	7.18646
AT1G03530	11.1333	11.2884	9.85495	9.97688	10.8131	11.4161	10.7551
AT1G03540	7.56381	7.60259	7.91033	8.00243	7.72479	7.75094	7.6387
AT1G03550	8.65947	8.44116	9.06071	9.24813	9.58793	8.87155	9.54241
AT1G03560	7.31411	7.52639	7.42758	7.1761	7.524	7.49377	7.31411
AT1G03580	4.9907	4.99901	4.9907	5.03747	4.99901	4.89776	5.28377
AT1G03590	9.90496	9.67725	10.3953	10.5786	9.63313	9.07568	9.62311
AT1G03600	7.33809	7.33809	7.17502	7.33809	7.19225	7.45568	7.33809
AT1G03610	8.03311	8.29439	8.5771	8.23718	8.15225	7.44028	8.1622
AT1G03620	5.58271	5.49813	4.5309	4.78396	5.40949	4.91898	4.78724
AT1G03630	4.71512	4.79324	4.71078	4.59656	4.71078	4.5781	4.84467
AT1G03650	6.65927	6.2664	6.48544	6.46252	6.30098	6.39471	6.90425
AT1G03660	5.20157	4.83352	3.54171	4.04236	5.12203	5.55078	5.46029
AT1G03670	4.00171	3.95145	3.81736	3.91171	3.95145	3.97471	3.97734
AT1G03680	9.42867	9.40544	9.56409	9.71074	9.22557	9.05263	9.14533
AT1G03687	8.41919	8.41919	8.37376	8.23395	8.50415	9.00688	8.41994
AT1G03700	5.66241	5.78186	4.93641	4.90727	5.67004	5.34466	6.20514
AT1G03710	6.86303	6.94041	6.02886	5.45764	5.63402	6.08002	6.31914
AT1G03720	4.69875	4.80429	4.58523	4.54353	4.4265	4.72509	5.10073
AT1G03730	9.35135	9.08414	9.4706	9.68531	9.08889	9.44922	9.27743
AT1G03740	8.48669	8.17431	9.69496	9.73823	8.98541	8.43801	9.03577
AT1G03750	7.79898	7.81162	7.66432	7.71631	7.52329	7.71631	7.61228
AT1G03760	9.19941	9.33896	8.77893	8.87774	8.86865	8.95206	8.59713
AT1G03770	9.38176	9.48863	9.16793	9.00903	8.98906	9.36703	9.24915
AT1G03780	10.4514	10.43	9.16581	9.29215	10.0562	10.5445	9.72207
AT1G03790	5.88661	6.05258	5.43119	5.75693	5.8903	6.18002	6.24762
AT1G03800	7.32989	7.32989	6.86184	6.84831	7.1332	7.2381	7.56332
AT1G03810	5.60958	5.95218	5.07021	4.67048	4.44316	5.45439	5.15973
AT1G03820	7.73556	8.60235	4.76477	6.56487	7.41891	7.50093	6.61407
AT1G03830	9.08669	9.3172	8.58894	8.60964	8.91927	9.16003	8.86249
AT1G03840	6.99697	7.07443	5.88911	6.0526	8.94364	9.73979	8.71204
AT1G03850	7.41712	7.25575	8.57011	9.66085	7.41712	6.76101	7.34836
AT1G03860	11.7143	11.8822	11.2926	11.4131	11.758	11.9064	11.5025
AT1G03870	12.6753	12.1736	13.028	13.3108	12.8885	12.985	12.7536
AT1G03880	6.27528	6.04518	5.3016	5.51866	6.03975	6.24361	6.69647
AT1G03890	5.72921	5.80702	5.12024	5.68052	6.15854	6.01814	6.30762
AT1G03900	12.033	11.9173	12.1308	11.6221	11.8874	11.6187	12.1269
AT1G03905	7.92725	7.04	8.38296	8.06284	7.71651	7.34176	7.64475
AT1G03910	9.92263	10.1849	10.0162	9.47884	9.86621	9.97404	9.90836
AT1G03920	6.66935	6.38643	6.48746	6.11318	6.98296	8.08133	6.94513
AT1G03930	8.62136	8.74525	8.57859	8.27347	8.55118	8.32427	8.25778
AT1G03940	7.54708	7.88115	8.02804	8.053	7.50495	7.9642	7.7209
AT1G03950	7.14999	7.14999	7.14999	7.03618	7.14999	6.94765	7.14999
AT1G03960	7.18549	6.76588	6.65633	7.09132	6.36587	6.81629	6.63264
AT1G03970	10.4576	10.154	10.0162	10.154	10.4042	10.154	10.121
AT1G03980	8.02849	7.88127	6.9415	7.79138	7.97216	7.83139	7.82833
AT1G03982	4.82033	4.36373	4.83696	5.48514	4.34338	4.55404	4.72515
AT1G03990	7.25621	6.96402	7.47953	8.92337	7.28679	7.04673	7.45388
AT1G04000	10.4536	10.5982	10.4536	10.9751	10.4536	10.6433	10.3027
AT1G04010	9.36301	9.47578	9.36301	9.36301	9.33147	9.30022	9.36235
AT1G04020	8.92377	8.78617	7.89351	7.48956	8.40945	9.01851	8.36213
AT1G04030	8.82954	8.41448	8.29381	7.82621	8.17237	8.17237	8.42657
AT1G04040	11.6394	11.3182	12.3139	12.2973	12.4619	11.754	12.3838
AT1G04050	8.1196	8.3954	7.68049	7.52721	7.9642	8.31658	7.77297
AT1G04070	9.50608	9.99586	9.04163	8.71662	9.53021	9.95121	9.15797
AT1G04080	11.6209	11.6813	11.4728	11.0002	11.4512	11.6447	11.4881
AT1G04090	5.85379	5.63074	6.50757	6.22237	5.84839	5.45633	5.68119
AT1G04100	7.43921	7.13258	7.60782	7.6959	7.25138	7.28259	7.19373
AT1G04110	6.06263	6.06263	6.06263	6.34178	6.01044	5.92314	6.35595
AT1G04120	10.6915	10.7497	10.9362	11.1322	10.5075	10.5567	10.6506
AT1G04130	9.10974	9.30638	8.25608	8.17945	8.92403	9.37894	8.74761
AT1G04140	11.3155	11.1335	11.5116	11.6288	11.2294	11.1183	11.2288
AT1G04150	7.73513	7.85554	5.81749	5.98362	7.24337	7.48423	7.15059
AT1G04160	8.82489	8.48382	8.87025	9.17762	9.17716	8.78717	9.36485
AT1G04170	11.7984	11.9568	11.3139	10.8803	11.5223	11.9609	11.5125
AT1G04180	9.48917	9.19262	10.5943	9.80819	8.91263	8.31522	8.42525
AT1G04190	9.80109	10.1182	8.74658	8.63587	9.4724	10.1205	9.27287
AT1G04200	9.72749	9.71943	9.86179	9.89131	9.67821	9.26481	9.51626
AT1G04210	9.76434	9.74766	9.56926	9.55927	9.45882	9.68664	9.43293
AT1G04220	5.74052	5.84363	5.82377	5.90268	5.53126	5.89591	5.99241
AT1G04230	9.23127	8.94714	9.08186	8.89478	8.94714	8.84943	8.94407
AT1G04240	6.35307	5.72629	7.30421	7.48664	4.98433	5.35373	5.19224
AT1G04250	11.2204	10.3702	11.5829	11.4664	11.0582	10.9693	11.4698
AT1G04260	9.22176	8.98231	9.89467	9.74864	8.83819	8.86758	9.06592
AT1G04270	13.8919	13.8735	13.6121	13.1857	13.5909	13.7692	13.4626
AT1G04280	9.21414	8.57808	9.04365	9.63405	9.98698	9.02452	10.1589
AT1G04300	10.1067	10.0641	10.2456	10.3366	9.95584	10.0429	9.80914
AT1G04310	8.36473	8.41514	8.40066	8.43392	8.19349	8.30782	8.17709
AT1G04330	7.5687	7.73206	6.38174	6.79783	7.45686	8.01492	7.90635
AT1G04340	9.50646	9.77306	9.0296	8.61992	9.11883	9.58574	9.12743
AT1G04350	4.93321	4.90411	4.77524	4.43211	4.55234	4.77524	4.77524
AT1G04360	7.97594	8.22746	7.22887	7.32379	7.0933	7.64769	7.34066
AT1G04370	5.04884	5.57093	4.18286	4.22837	4.56788	5.52525	5.83072
AT1G04380	5.1557	5.34045	5.1557	4.94639	5.10407	5.3462	5.1557
AT1G04390	7.34889	7.41692	7.67186	7.78316	7.0943	7.06569	7.02264
AT1G04400	9.12056	9.26043	10.2747	10.4314	9.29412	8.83076	9.34884
AT1G04410	12.9787	12.888	12.9787	13.1573	12.8183	12.8517	12.9787
AT1G04420	6.60382	6.85729	7.01339	6.85729	6.93124	6.91782	6.72219
AT1G04430	11.1167	11.1253	11.5325	11.0736	10.8361	10.8034	10.9361
AT1G04440	9.98489	9.7	10.3338	10.3998	10.3705	9.73626	10.1003
AT1G04445	6.7091	7.17069	7.0949	7.58991	7.84355	7.1795	7.76349
AT1G04450	4.66708	4.84664	4.09537	4.6899	5.07951	4.58697	4.48505
AT1G04470	5.87424	5.87424	5.77	6.08875	5.89217	5.87424	5.87424
AT1G04480	13.6568	13.8288	13.3949	12.5809	13.4229	13.8168	13.1627
AT1G04490	7.31621	6.84858	7.28265	7.44381	7.33611	7.26004	7.15819
AT1G04500	5.03747	5.27555	5.03747	4.795	5.03747	5.04755	5.10331
AT1G04510	11.4759	11.551	10.8883	10.5203	11.2375	11.614	11.122
AT1G04520	10.447	10.3204	9.84265	9.47009	10.4744	10.9477	10.0978
AT1G04530	9.07975	9.06556	9.06556	9.32332	8.81722	8.51671	8.77596
AT1G04540	6.79815	6.82675	7.01643	7.13004	6.73216	5.79534	6.52999
AT1G04550	8.36647	7.91455	7.58342	7.26125	7.84488	7.69243	8.01336
AT1G04555	7.9511	7.85931	7.96426	7.67029	7.3886	7.68624	7.71173
AT1G04560	4.7982	4.29961	4.29482	4.66932	5.10135	5.17156	5.06315
AT1G04570	5.5851	5.64642	5.54832	5.433	5.70452	5.72192	5.9596
AT1G04580	4.88072	4.88072	4.88072	4.96624	4.90666	4.88072	4.77304
AT1G04590	9.34412	9.28119	9.06225	8.61526	9.19541	9.786	8.86346
AT1G04600	5.45538	5.48978	5.45538	5.41389	5.45538	5.71621	5.55118
AT1G04610	8.60042	8.31057	7.30946	7.03452	8.32812	8.92845	8.44998
AT1G04620	5.79404	5.79404	5.79404	5.84272	5.79404	5.99722	5.99225
AT1G04625	4.0036	4.08902	3.66383	3.96433	4.35798	3.86832	4.67104
AT1G04630	10.9852	11.1541	10.9025	11.1647	11.1276	11.0145	10.9827
AT1G04635	8.38363	8.12859	7.57496	7.51461	7.37678	7.38451	7.54118
AT1G04640	7.52644	7.20935	7.20963	6.71063	7.20549	7.21129	7.21421
AT1G04645	4.77524	5.64266	4.63242	4.77524	4.98539	4.77524	4.66576
AT1G04650	6.70491	6.93075	6.25921	6.70171	6.75437	7.0806	6.42568
AT1G04660	9.92755	10.1472	8.70437	8.77609	10.0809	10.6934	10.4486
AT1G04670	4.79986	4.68153	4.93572	4.00451	4.88844	5.17803	4.89062
AT1G04680	12.3894	12.5697	12.5253	12.3914	12.1954	12.0349	12.0169
AT1G04690	11.6423	11.8009	11.7052	11.0452	11.5901	11.5593	11.6324
AT1G04700	8.14258	7.54022	8.20012	8.37807	8.86325	7.71009	9.3254
AT1G04710	8.57699	8.86298	8.14349	6.86665	8.61737	9.29116	8.84194
AT1G04730	7.65448	7.83268	7.65448	7.61085	7.65448	7.87855	7.54436
AT1G04750	10.7607	10.568	10.6545	10.5799	10.1815	10.4158	10.5047
AT1G04760	8.1635	8.2695	7.80776	7.68821	7.7317	7.91291	7.82741
AT1G04770	8.83866	8.4602	10.0368	11.1306	10.3768	9.39308	10.0841
AT1G04778	8.05903	6.68204	6.11126	6.68354	7.88763	6.98239	7.82373
AT1G04780	9.73761	9.79274	10.1062	10.2952	9.75006	9.63268	9.73404
AT1G04790	8.71815	8.57938	8.60116	8.40756	8.42279	8.45993	8.52352
AT1G04800	8.47796	8.7023	8.44198	8.49283	8.49333	8.70856	8.57023
AT1G04810	10.9068	10.879	10.8901	10.6221	10.8707	10.905	10.879
AT1G04820	14.2241	14.2154	14.192	14.3838	14.2839	14.1927	14.2526
AT1G04830	9.53533	9.63919	10.212	11.0489	9.61705	9.06106	9.51731
AT1G04840	6.46236	6.78615	6.84848	6.46236	6.389	6.46236	6.4427
AT1G04850	11.9235	11.7829	11.6542	11.5735	11.7504	11.8161	11.7434
AT1G04860	9.70337	9.94661	9.49401	9.5783	9.64505	9.97986	9.60063
AT1G04870	11.4791	11.7493	11.0079	10.4768	11.2323	11.7347	10.9768
AT1G04880	6.26904	5.80556	5.79981	5.39035	5.79981	6.42683	5.79981
AT1G04890	4.95807	4.93988	4.45995	4.69085	5.01332	5.51979	5.07199
AT1G04900	8.54083	8.67423	8.32912	7.54849	8.41896	8.63266	8.2041
AT1G04910	9.998	10.0018	10.1622	10.0292	9.89672	9.47256	9.9602
AT1G04920	5.34341	5.34341	5.25653	5.79404	5.27622	5.34341	5.42452
AT1G04930	8.08024	8.20317	8.27303	8.53807	7.84791	8.32051	8.14107
AT1G04940	9.94387	9.65734	9.71943	9.04004	9.6458	9.90288	9.48394
AT1G04945	8.18703	8.28295	8.05916	7.83478	7.81048	8.44522	8.00381
AT1G04950	9.1615	9.1564	9.04822	8.89577	8.79861	8.89332	8.76982
AT1G04960	8.95339	8.83372	9.85208	10.1798	9.13139	8.65735	9.00873
AT1G04970	8.73562	8.76416	9.03052	8.90169	8.41761	8.12776	8.57972
AT1G04980	10.4163	10.3853	10.3015	9.85305	11.1277	10.8594	11.1802
AT1G04985	10.2928	10.1162	10.1016	10.2505	9.78625	9.91066	10.125
AT1G04990	10.5489	10.2766	10.4174	10.9697	10.3315	9.6501	10.4174
AT1G05000	8.03389	6.94766	7.35559	7.24605	7.30329	7.41318	6.60135
AT1G05010	8.57436	8.85391	9.56724	9.83112	9.23128	9.21411	9.03946
AT1G05020	6.70184	6.39622	6.70184	6.70184	7.28691	6.70184	7.74389
AT1G05030	7.74091	7.55502	8.43855	8.26054	7.40948	7.31132	7.39118
AT1G05040	4.03953	3.89804	4.6149	4.448	3.84697	3.80526	4.24976
AT1G05055	9.6535	9.8748	9.18328	9.30731	9.53985	9.76615	9.31838
AT1G05060	6.93404	7.53733	7.86207	7.83941	7.77424	7.30749	7.61263
AT1G05065	4.1787	5.23956	4.79113	4.28189	6.05132	6.00667	5.86443
AT1G05070	9.85635	10.1628	10.2914	9.75842	9.66479	9.79263	9.6587
AT1G05080	4.30034	4.30034	4.06034	4.19568	4.225	4.48133	4.88514
AT1G05085	4.53739	5.00813	4.62312	4.95006	4.6645	4.80602	5.7154
AT1G05100	9.1793	8.90061	10.699	9.72133	9.3093	8.90036	9.07063
AT1G05120	9.11671	9.11671	9.12801	9.54406	9.03445	9.07794	8.80453
AT1G05135	12.3363	12.4943	11.498	11.5544	12.2493	12.5596	12.4654
AT1G05140	6.24653	6.24653	6.24653	6.21519	6.24653	6.06429	6.24653
AT1G05150	9.26926	9.21356	9.23361	9.34496	9.33437	9.17369	9.47782
AT1G05160	7.70321	7.83875	8.49011	8.15025	7.79849	7.82058	7.27252
AT1G05170	8.81534	9.09649	9.44418	9.99959	9.22544	9.07935	9.02028
AT1G05180	10.8272	11.0006	10.4152	10.4713	10.3872	10.6389	10.3892
AT1G05190	9.04726	9.19481	8.96489	8.58966	8.86709	9.23674	8.79456
AT1G05200	7.52983	7.27415	8.51547	8.68853	7.45418	6.59277	7.2653
AT1G05205	10.9265	10.5273	10.2084	10.2339	10.5273	10.8209	10.6629
AT1G05210	9.94613	10.1233	9.88383	9.14834	9.98812	9.78409	9.773
AT1G05220	5.87082	6.59034	7.18787	6.49252	6.99274	6.49252	5.47613
AT1G05230	5.65396	5.92256	5.85521	5.85521	5.65757	5.85521	6.00985
AT1G05260	6.05672	6.08481	5.11526	5.09848	11.5158	12.0843	11.2362
AT1G05270	10.2058	10.2143	10.0474	10.2155	10.2071	10.1602	10.2028
AT1G05280	7.52832	7.80836	8.59328	8.27836	7.31376	8.07742	7.70603
AT1G05290	4.66307	4.59421	4.42006	3.90563	4.28674	3.97746	4.20988
AT1G05300	7.85623	7.5438	9.3879	9.68037	8.23367	7.49763	8.16185
AT1G05310	5.10262	5.09896	5.07045	5.09896	5.0185	5.09896	5.09896
AT1G05320	6.8005	6.61209	7.32942	7.4517	7.32942	6.82722	8.12947
AT1G05330	6.82441	6.70272	7.19577	7.52175	6.40772	6.83965	6.88938
AT1G05340	11.3416	11.1585	13.4169	14.2681	12.7404	11.3017	12.0492
AT1G05350	9.92294	9.95738	10.0528	10.155	10.1125	9.91253	10.1757
AT1G05360	9.32757	9.32597	9.10126	9.27085	9.27085	9.13967	9.30404
AT1G05370	6.43601	6.48812	5.64256	5.49042	6.19889	6.22507	6.86914
AT1G05380	9.00143	8.9679	9.35968	9.11214	8.74106	8.94965	8.97137
AT1G05385	6.43207	6.41777	6.41777	6.41777	6.65426	6.79906	5.97782
AT1G05400	7.26028	7.05795	7.26805	7.05795	7.4518	6.99475	6.39391
AT1G05410	9.3738	9.73134	9.23286	8.99865	9.33399	9.27402	8.97821
AT1G05420	7.0875	7.0875	7.0177	6.85603	7.0875	6.83784	7.15675
AT1G05430	8.83297	9.05205	7.54778	7.90674	8.53272	8.7535	8.60046
AT1G05440	7.76516	8.08094	6.60629	7.24345	7.93022	8.23576	7.45975
AT1G05450	5.5371	5.66638	5.16615	5.67435	6.17253	5.74834	6.22126
AT1G05460	8.29474	8.57003	8.28806	8.1977	8.23624	8.28806	8.12816
AT1G05470	8.79023	9.02319	8.4245	8.62994	8.40743	8.54373	8.0564
AT1G05490	5.52223	5.85939	5.05723	5.25146	5.74812	5.7392	5.52223
AT1G05500	8.97698	8.76779	9.05035	9.08685	8.92008	8.68434	8.82414
AT1G05510	6.06205	6.02868	6.38865	6.076	5.99737	5.58986	6.02819
AT1G05520	10.9871	11.1305	11.1192	11.0703	10.9108	10.6564	10.9756
AT1G05530	7.21873	7.67232	8.33095	8.37192	7.67091	7.70521	8.03987
AT1G05540	6.04495	6.32554	6.03765	5.89019	5.93749	6.5053	6.2378
AT1G05550	5.6897	5.69211	5.2396	5.58681	5.61129	5.83262	5.76657
AT1G05560	7.8532	7.4743	9.24456	9.65104	7.87608	7.09335	8.11255
AT1G05570	8.42732	8.46524	9.42707	9.56028	8.46146	8.71582	8.13941
AT1G05575	7.70969	7.85289	9.08163	8.74927	7.2694	8.1236	8.31126
AT1G05577	6.03999	6.06342	4.90979	5.60409	5.95701	5.95701	5.95701
AT1G05580	5.16293	5.07318	4.77725	4.86451	5.03644	5.16789	5.39613
AT1G05590	8.05662	8.24791	8.31715	8.05662	7.71105	7.75141	7.57162
AT1G05600	6.10166	6.22101	5.97704	6.02844	6.06868	6.10166	6.10166
AT1G05610	4.40005	4.77149	4.10388	4.3233	4.57842	4.71769	4.45915
AT1G05615	4.8501	5.60236	5.1074	5.24232	5.22869	5.74904	5.16194
AT1G05620	9.46267	9.45789	10.1865	9.50644	9.53355	9.18335	9.44376
AT1G05630	8.53381	8.45578	8.68206	8.63234	8.78478	8.60253	9.13578
AT1G05640	8.40471	8.47161	8.47566	8.56305	8.3562	8.40471	8.2522
AT1G05650	11.6271	11.2185	10.5628	11.6211	12.7107	12.11	12.3561
AT1G05660	11.0195	10.7875	11.1594	11.5719	11.6459	10.6567	11.5057
AT1G05670	6.35449	6.60967	6.6574	7.01893	6.24467	6.60967	6.52439
AT1G05680	8.46041	8.83241	10.2856	10.7817	8.4477	7.50128	8.52226
AT1G05690	4.19363	4.20417	4.25773	5.16723	3.78201	4.10338	3.86859
AT1G05700	5.24784	5.35323	7.38483	7.52984	5.37248	5.40921	5.58807
AT1G05710	8.78699	8.63429	8.81029	8.85678	8.83221	8.86195	8.30057
AT1G05720	7.84967	7.94201	8.14552	8.11134	7.57075	7.90971	7.90971
AT1G05730	6.2711	5.51859	5.61119	4.96616	5.50598	5.33895	6.2401
AT1G05740	4.66886	5.24436	4.6378	5.22135	4.08686	5.19474	4.37196
AT1G05750	6.32242	6.34374	6.32242	6.32242	6.13376	6.18131	6.49983
AT1G05770	4.66666	3.5256	4.57501	4.27166	4.57501	4.46407	4.63413
AT1G05780	7.43069	7.51933	7.88976	7.42785	6.07695	6.9486	6.59572
AT1G05785	8.32746	8.47234	8.54588	8.79738	8.80992	8.11076	8.09651
AT1G05790	8.15763	7.83929	8.43161	8.25039	8.22375	7.80287	8.19928
AT1G05800	5.37035	5.1509	5.01329	5.20487	5.37035	5.37035	5.37035
AT1G05805	8.40752	8.24865	9.06001	8.40752	8.40752	8.27297	8.43343
AT1G05810	8.30004	8.23331	8.10907	8.05226	9.66851	8.66143	9.53564
AT1G05820	7.16768	7.20477	7.58251	7.74149	7.16501	7.2041	7.2041
AT1G05830	9.51196	9.57984	10.0139	9.58193	9.27251	9.36723	9.27492
AT1G05835	8.16563	8.10498	8.16846	8.09774	8.14282	7.81556	7.88465
AT1G05840	8.61234	8.70431	8.61866	8.67249	8.61866	8.36809	8.26953
AT1G05850	13.3305	13.0546	13.5189	13.9327	13.5379	13.1467	13.4666
AT1G05860	9.14087	8.83191	8.9676	8.86975	8.83191	8.69564	8.83191
AT1G05870	9.96844	10.1126	10.2381	9.95516	9.62086	9.88869	9.64787
AT1G05880	4.67433	4.7389	4.53831	4.61143	5.09498	4.69755	4.67433
AT1G05890	10.3686	10.501	10.7001	10.3811	9.98698	10.096	10.0138
AT1G05894	5.28637	5.33073	5.78489	5.86695	5.33073	4.98541	5.1777
AT1G05900	7.17876	6.14106	7.20351	6.7054	6.67082	6.95642	6.95642
AT1G05910	9.6999	9.8803	9.45144	8.76271	9.52991	9.93183	9.52991
AT1G05920	4.98798	5.6308	5.19033	5.64023	5.17623	4.93988	4.67713
AT1G05930	5.76379	5.67807	5.67014	5.58328	5.85584	5.71378	6.19296
AT1G05940	9.30138	9.107	9.71951	9.92446	9.26136	9.0547	9.13829
AT1G05950	8.6353	8.84899	7.11202	6.78061	8.04647	8.43582	7.95631
AT1G05960	9.96005	9.79097	10.8418	11.2875	10.1105	9.60373	10.0312
AT1G05970	7.86963	7.68842	7.76398	7.49131	7.71248	7.31665	7.5955
AT1G05990	6.17107	6.21575	6.20818	6.30633	6.55188	6.55845	7.86535
AT1G06000	12.1019	11.1917	11.4077	11.7266	12.4781	12.5411	12.2777
AT1G06010	8.5646	7.91041	8.21814	7.48297	7.92492	8.56856	8.20089
AT1G06020	7.02678	7.1964	6.86136	6.81893	6.82931	6.85776	7.26769
AT1G06030	6.7332	6.61902	6.7332	6.423	6.7332	6.60988	6.7332
AT1G06040	10.4493	10.3038	9.92307	9.74162	10.0991	10.1046	9.66197
AT1G06050	7.82375	7.19239	7.32185	7.50547	7.38464	6.84602	7.20807
AT1G06060	9.73169	9.48382	9.53	9.27971	9.51184	9.20002	9.51184
AT1G06070	10.2344	10.2771	10.3195	10.3815	10.2667	10.279	10.06
AT1G06080	6.31901	6.3672	6.22454	6.04696	6.30878	6.34036	6.05957
AT1G06090	8.39693	7.58005	9.0065	8.60628	9.06712	8.61115	9.26323
AT1G06100	5.07161	5.21269	5.11272	5.23918	6.70032	5.38262	5.68035
AT1G06110	8.81847	8.92798	8.92196	8.99711	9.03864	8.92398	8.73336
AT1G06120	8.9615	8.61622	8.97478	8.98234	10.1626	9.53606	10.2134
AT1G06130	9.77815	9.84288	10.4232	10.5607	9.76839	9.58421	9.32048
AT1G06135	7.21333	7.41806	8.14195	7.38627	6.45997	7.18155	8.1437
AT1G06140	6.52943	6.30568	6.51758	6.10978	6.3042	6.1035	6.1827
AT1G06145	7.3217	7.32268	7.30965	6.98054	7.21702	7.24254	7.28563
AT1G06148	4.09192	4.09192	4.09192	4.65422	4.09192	4.09192	4.09192
AT1G06150	7.882	8.08302	7.832	7.94691	7.88411	8.29196	7.857
AT1G06160	4.95307	4.93586	4.55278	4.54182	4.90765	4.90765	5.04541
AT1G06170	4.61005	5.05327	4.35701	4.46108	4.70531	5.25803	5.32158
AT1G06180	8.42123	8.47414	8.99519	8.1667	8.30552	8.42123	8.09913
AT1G06190	9.83187	9.98219	9.43157	9.26891	9.58197	9.95039	9.31807
AT1G06200	10.4261	10.4297	10.4261	10.513	10.2624	10.4529	10.0592
AT1G06210	10.7189	10.7843	10.5518	10.1769	10.615	10.6594	10.8143
AT1G06220	12.0799	12.0972	11.3191	10.8512	11.5444	11.9156	11.6289
AT1G06225	3.7443	4.43776	3.81809	4.46103	4.06791	4.94317	5.69131
AT1G06230	9.79102	9.88675	9.74932	9.20919	9.601	9.87661	9.66629
AT1G06240	8.78394	8.76476	9.05689	8.76476	8.76129	8.89352	8.72353
AT1G06250	6.53216	6.92708	7.55237	7.52495	6.51628	6.85696	6.56755
AT1G06265	4.99901	4.99901	5.47584	5.36782	4.94868	4.99901	4.88254
AT1G06270	8.40085	8.51221	8.72546	8.86884	8.4996	8.55154	8.15201
AT1G06280	6.38667	6.06263	5.77244	5.9776	5.97417	6.17427	5.62555
AT1G06290	10.1504	10.2189	10.7697	10.6386	10.6227	10.205	10.6443
AT1G06310	8.08581	8.2932	7.57127	7.01814	7.67112	8.27419	7.72077
AT1G06320	6.48292	6.65587	5.45827	4.9319	6.13743	6.34809	5.91436
AT1G06330	7.2904	7.56863	6.2231	6.46695	7.03867	7.30249	7.27219
AT1G06340	4.37642	5.44105	4.26555	4.46081	4.6236	4.85781	5.33035
AT1G06350	5.40882	5.3044	4.37954	5.13097	5.1725	4.64837	5.13097
AT1G06360	4.22866	4.41119	4.49053	4.49053	4.49053	4.42747	4.98628
AT1G06370	6.43449	6.38536	6.23612	6.21952	6.10911	6.23612	6.22315
AT1G06380	9.13045	9.14114	8.57648	7.71609	8.67253	9.25913	8.67253
AT1G06390	10.8671	10.7811	11.1043	10.5703	10.3698	10.5671	10.3698
AT1G06400	9.27914	8.90477	9.73583	9.63854	9.34952	9.21041	8.89001
AT1G06410	9.53882	9.72815	10.0678	10.0312	9.72815	9.72815	9.45842
AT1G06420	7.26987	7.40865	8.3793	6.80069	6.57517	7.65515	7.24499
AT1G06430	8.11155	7.85765	8.54254	8.93763	7.99783	8.01181	8.10557
AT1G06440	7.12422	7.24656	6.9029	7.04851	6.93251	7.22546	7.04715
AT1G06450	8.31242	8.6376	8.50426	8.55232	7.89275	8.13883	8.01921
AT1G06460	5.36328	5.38682	6.19207	6.40294	5.00492	5.15496	5.31355
AT1G06470	9.34509	9.287	9.07118	9.18107	9.02093	9.06713	9.18107
AT1G06475	8.33105	8.1904	7.89352	7.90784	8.59528	8.27234	8.46391
AT1G06490	6.26852	6.45792	6.19019	6.26852	6.06023	6.32481	6.26852
AT1G06500	7.52468	7.32444	8.02909	6.80993	7.13068	7.51414	7.41171
AT1G06510	3.87017	4.27742	5.90106	4.79037	4.67098	4.5925	4.61516
AT1G06520	5.76826	5.76826	6.09906	6.50607	5.76826	5.56591	5.76826
AT1G06530	10.551	10.432	10.3288	9.58818	10.26	10.5882	10.6041
AT1G06540	8.63121	8.37371	8.57738	8.43288	8.43288	8.43288	8.46396
AT1G06550	11.8685	11.3924	11.5297	11.9283	11.533	11.3849	11.4155
AT1G06560	9.61811	9.60618	9.38129	9.0129	9.1852	9.51983	9.04161
AT1G06570	9.58826	9.55754	9.54819	10.1743	9.2897	9.04992	9.00598
AT1G06580	5.9321	5.94202	5.87301	5.85317	5.77107	5.37168	5.77107
AT1G06590	8.85911	9.08232	8.79386	8.66807	8.54007	8.93272	8.24223
AT1G06620	9.92237	9.4843	10.3314	9.95373	10.4325	9.69644	10.1415
AT1G06630	8.80134	8.62208	8.78166	8.62208	8.50073	8.46508	8.53119
AT1G06640	10.3575	10.127	10.6216	9.92925	10.4469	10.9888	10.1806
AT1G06645	6.97567	7.19321	7.37939	7.24531	7.1214	7.54708	7.0436
AT1G06650	7.11689	7.38855	7.27033	7.11689	6.8735	7.11689	6.74999
AT1G06660	8.63496	8.5327	7.96868	7.34493	8.25744	8.12764	7.93302
AT1G06670	10.645	10.8295	10.152	9.57186	10.3207	10.8784	10.3205
AT1G06680	7.52438	7.40397	8.52651	8.43783	6.81338	7.77454	7.21298
AT1G06690	7.60612	7.68379	7.50163	7.81299	7.67681	7.51498	7.90229
AT1G06700	10.2721	10.285	10.4263	10.7245	10.3572	10.0271	10.2859
AT1G06710	6.84674	7.01489	6.83628	6.73736	6.56344	6.85215	6.3065
AT1G06720	10.7216	10.8974	9.80872	9.76371	10.3811	10.9157	10.347
AT1G06730	8.42635	8.42635	8.4536	8.37559	8.40893	8.42635	8.53245
AT1G06740	6.97319	7.07361	6.98357	6.99003	6.85771	6.85849	6.96065
AT1G06750	5.05949	5.08946	5.08946	5.09097	4.95758	5.17865	5.2689
AT1G06760	11.3879	11.5326	11.0262	10.7646	11.455	11.2897	10.9287
AT1G06770	6.80767	7.41806	6.80767	6.44722	6.53611	6.8519	6.19869
AT1G06780	8.64823	8.76785	9.3626	9.39989	9.09882	9.00382	9.01616
AT1G06790	9.41174	9.25989	8.87998	8.37101	8.87442	9.24288	9.37728
AT1G06800	8.91823	8.71541	10.2569	10.6335	9.64103	9.20526	9.26663
AT1G06810	6.50109	6.71763	7.01569	7.70967	6.46482	6.42985	6.83632
AT1G06820	8.00725	7.8117	7.8826	7.71738	7.79286	7.93488	7.81142
AT1G06830	4.72149	4.64647	5.12266	4.43944	3.81654	4.99119	4.72149
AT1G06840	8.31574	7.95329	8.87677	9.29738	8.41475	8.03295	8.31482
AT1G06850	8.71788	8.68166	9.22316	9.05753	8.81822	8.52739	8.84292
AT1G06870	9.57317	9.48856	9.85603	9.64707	9.85177	9.64707	9.72177
AT1G06890	12.2604	12.1495	12.7548	13.0466	12.2235	11.8344	12.1319
AT1G06900	10.8645	11.0208	10.7786	10.4542	10.6884	11.0133	10.515
AT1G06910	7.84046	7.9428	7.44073	6.80817	7.67175	7.73011	7.94483
AT1G06920	4.05546	4.63458	4.29865	4.37499	4.34802	4.77167	4.48926
AT1G06923	7.62865	5.87199	6.33725	6.26024	7.61897	6.59972	7.42621
AT1G06925	5.73608	5.73608	5.88031	5.7378	5.45217	5.60689	5.86559
AT1G06930	8.14841	8.1962	8.95921	8.29192	8.09341	8.18874	8.37182
AT1G06950	11.1681	11.3209	10.5966	10.4411	10.909	11.2475	10.8324
AT1G06960	7.94166	8.17172	7.87535	7.87535	7.51414	8.09784	7.63154
AT1G06970	5.94697	5.93224	5.34248	5.59823	5.72405	5.72405	5.8938
AT1G06980	8.7332	8.5796	8.3173	8.05724	8.31271	7.66543	8.38456
AT1G06990	4.97966	5.45901	4.43629	4.81645	5.12298	5.14722	5.47409
AT1G07000	8.13385	7.7754	9.00992	9.31747	9.17083	8.75663	8.97368
AT1G07010	5.29222	5.76623	5.13884	5.53063	5.40652	5.86037	5.35294
AT1G07020	8.08348	7.86605	7.582	7.50327	7.47064	7.57344	7.59992
AT1G07025	5.98067	5.88805	5.65619	6.34028	5.64785	5.56779	6.58491
AT1G07030	10.1515	10.1591	10.0067	10.3303	10.1962	10.4237	10.0189
AT1G07040	8.60454	8.12968	8.79612	8.76439	7.93921	7.14403	7.70999
AT1G07050	5.68493	5.4818	4.96193	5.47406	5.54992	5.40425	6.0428
AT1G07060	3.60246	4.00726	4.97508	3.86767	3.90489	4.12992	3.90489
AT1G07070	12.2084	12.1628	11.2703	9.8843	11.7087	12.295	11.5726
AT1G07080	11.5869	11.6481	11.4004	11.5869	11.5869	11.6115	11.7016
AT1G07090	6.73397	6.80578	6.50424	6.55014	6.47617	6.65321	7.1332
AT1G07110	9.17224	9.50449	9.47366	9.82843	9.36534	9.27429	9.05283
AT1G07120	5.88805	5.95122	5.64958	5.88805	5.8432	6.22765	5.43321
AT1G07130	8.5837	8.79774	9.16706	9.2089	8.55434	8.77768	8.35188
AT1G07135	11.4076	11.6485	12.1024	12.3825	11.4159	11.4493	11.1979
AT1G07140	12.5462	12.4845	12.4223	12.5797	12.596	12.6041	12.3478
AT1G07150	8.35403	8.13472	9.20566	9.57723	8.3985	7.44315	8.33052
AT1G07160	7.95326	7.67585	8.05541	8.37932	8.4755	7.90971	8.4045
AT1G07170	7.55417	7.56039	7.69159	7.15459	7.45872	7.37233	7.28617
AT1G07180	4.87022	5.42914	5.34626	5.41967	5.57396	5.37405	5.46897
AT1G07190	6.19888	3.89398	5.16294	4.39033	4.8006	3.38273	3.34094
AT1G07200	6.58701	6.33505	7.07008	7.74867	6.0252	6.35709	6.35459
AT1G07210	10.2372	10.432	9.73369	8.85265	9.85315	10.4276	10.0312
AT1G07220	8.7557	8.88139	8.86289	8.98347	8.30409	8.62999	8.22605
AT1G07230	8.61425	8.48524	8.98949	9.1333	8.35072	8.09338	7.81762
AT1G07240	7.44539	7.6899	8.91788	8.76414	7.69192	7.45174	7.43339
AT1G07250	8.65359	8.89051	9.12318	9.10933	8.52593	9.02904	8.77746
AT1G07260	8.15576	8.1653	8.63926	9.33066	8.23718	8.29857	8.29857
AT1G07270	6.25443	5.66661	5.69193	5.66661	5.66661	6.24776	5.48719
AT1G07280	6.29793	6.58188	6.28851	6.03883	6.29793	6.77185	6.27485
AT1G07290	6.404	7.19516	6.67399	6.2177	6.34341	6.46715	6.46699
AT1G07300	8.35382	8.20942	8.67492	8.75528	7.91292	7.1225	7.91941
AT1G07310	9.48967	9.19087	10.295	10.4613	9.51072	9.51072	9.55037
AT1G07320	9.27213	9.6115	9.33165	8.61975	9.22384	9.65452	9.24538
AT1G07330	4.37431	4.37431	4.34139	4.29388	4.37431	4.39304	4.75402
AT1G07340	5.48921	5.49496	5.45269	5.18269	5.45269	5.45466	5.45269
AT1G07350	9.5948	9.8026	10.3323	10.8162	10.2721	9.99235	10.1478
AT1G07360	11.5829	11.4077	11.4523	12.082	11.3792	11.5453	11.0255
AT1G07370	11.5126	11.4994	10.4888	10.2635	11.5603	11.8568	11.1697
AT1G07380	9.58651	9.52818	8.49503	8.95122	8.8108	7.81941	8.84726
AT1G07390	5.98593	5.72939	5.86648	5.76623	5.86648	6.06451	5.86648
AT1G07400	11.3381	11.1273	13.1789	12.2226	12.6601	11.7346	12.5259
AT1G07410	9.25194	9.26349	11.2561	10.9516	10.8079	9.35327	10.4244
AT1G07420	9.9288	9.46736	10.7833	10.9536	10.4256	9.85858	10.008
AT1G07430	7.25342	7.27205	8.09251	8.47205	7.39168	7.25336	7.27125
AT1G07440	5.84486	5.87837	5.85532	5.7169	6.14163	6.06677	6.00195
AT1G07450	5.57873	5.63136	4.59785	5.02417	5.68706	5.27162	5.53792
AT1G07460	4.71038	4.49594	4.59716	4.90363	5.31992	4.7966	5.14078
AT1G07470	10.79	10.7064	10.5417	10.4187	10.3191	10.3492	10.0433
AT1G07473	6.44841	6.38517	6.47194	6.60058	6.61623	7.36422	6.86672
AT1G07476	6.83851	6.64673	6.53785	7.38877	6.96696	7.17921	6.98
AT1G07480	10.453	10.3934	10.4372	10.7738	10.3946	9.96748	10.0749
AT1G07500	8.25508	7.07978	7.8594	8.08414	8.09933	8.03844	8.11618
AT1G07510	9.60554	9.67692	9.55995	9.39893	9.41856	9.55995	9.52121
AT1G07520	9.41032	9.46652	9.33877	9.38604	9.59307	9.32091	9.6078
AT1G07530	9.65659	9.78789	9.96527	10.0868	9.71324	9.30157	9.47033
AT1G07540	4.18207	4.42568	4.42568	4.42568	4.50237	4.49745	4.42568
AT1G07550	4.43324	4.43324	4.22546	4.43324	4.43324	4.29221	4.43324
AT1G07560	4.67061	4.97095	4.97095	4.97095	4.97095	5.2747	5.07606
AT1G07570	8.64801	8.39708	8.91612	9.07355	8.21416	8.03954	7.88192
AT1G07615	8.69029	8.91419	8.65205	8.29947	8.74269	8.88945	8.49775
AT1G07620	5.39785	4.92457	4.62587	4.85354	4.85354	4.85354	4.72149
AT1G07630	8.15918	8.04375	8.49227	8.35954	7.80634	7.68499	8.15918
AT1G07640	7.84982	7.47861	7.23476	7.62838	8.09289	7.62838	7.79638
AT1G07645	5.46365	6.34582	5.40716	5.30729	5.40585	4.98324	5.62451
AT1G07650	7.56035	7.5765	8.22746	8.2983	7.74169	7.94318	7.55655
AT1G07660	11.4024	11.4027	10.659	9.89633	11.1345	11.3725	11.4784
AT1G07670	11.5073	11.4039	11.8515	11.4814	11.6128	11.3923	11.5293
AT1G07680	4.9538	5.67469	4.54723	5.22643	4.97934	5.93424	5.31474
AT1G07690	6.79443	6.84221	5.76826	6.00015	6.99458	6.63761	7.1747
AT1G07700	5.8603	5.36203	5.30219	4.85382	4.55327	5.21837	4.94263
AT1G07705	10.0512	9.95421	9.36546	9.18378	9.64743	9.98461	9.64645
AT1G07710	6.6721	6.82502	6.93117	6.93117	7.08621	7.07578	7.03155
AT1G07720	5.2844	4.86382	5.07998	5.04215	5.1764	4.88042	5.20157
AT1G07725	4.82759	5.05385	5.4181	4.9643	5.09744	5.44594	5.03747
AT1G07730	7.71091	8.02674	7.87434	7.89409	8.69544	9.22666	8.50663
AT1G07745	7.28983	7.99332	7.6117	7.49938	7.57364	7.49044	7.4434
AT1G07747	4.9538	4.97906	4.26555	4.9538	4.9538	4.78955	5.38612
AT1G07750	11.423	11.1852	11.8347	12.7573	12.0692	11.2508	12.0242
AT1G07770	14.3511	14.3924	13.6747	13.7523	14.0234	14.2672	13.9897
AT1G07790	11.2431	11.1229	9.93909	8.93057	11.1834	11.956	11.2187
AT1G07795	8.23714	7.22124	7.59782	7.41607	8.53187	8.0548	8.58962
AT1G07800	5.8641	6.16599	5.49294	5.93526	6.006	5.96535	6.47326
AT1G07810	10.6676	10.6309	10.9384	10.2873	10.6306	10.6306	10.6306
AT1G07830	10.6952	10.559	10.6183	9.28217	10.3495	10.6991	10.2367
AT1G07840	10.5114	10.6147	9.82398	9.15908	10.2368	10.8141	10.4542
AT1G07850	6.08516	6.17905	6.17905	6.33669	6.08875	6.17905	6.28191
AT1G07860	7.72802	7.54573	7.97595	8.7045	7.08466	7.83513	7.33519
AT1G07870	8.80919	8.85114	8.92247	9.92748	8.90469	8.66842	8.57094
AT1G07880	3.8361	4.21668	4.33081	4.10101	4.10709	3.85299	4.69803
AT1G07890	13.3492	13.1883	13.4122	13.0494	13.4545	13.2962	13.3239
AT1G07900	6.28456	6.73355	6.79355	6.79659	6.44466	6.6547	6.53011
AT1G07910	8.47116	8.37682	8.17815	8.07118	8.19292	8.49059	8.2913
AT1G07930	14.4409	14.4051	14.2846	13.5912	14.4922	14.556	14.3586
AT1G07950	9.09915	9.17986	8.54864	8.38786	8.81233	8.98031	8.93516
AT1G07960	9.2262	9.10365	8.65289	8.35791	8.2196	8.57595	8.67246
AT1G07970	10.1361	10.5106	9.99229	9.87975	10.0799	10.3637	9.87809
AT1G07980	10.1779	10.1027	10.1775	10.2072	10.261	10.1058	9.9222
AT1G07985	8.14938	7.73654	9.39696	8.77976	8.39572	8.4309	8.65796
AT1G07990	9.09264	9.05717	9.50059	9.19799	8.54873	9.09264	9.09264
AT1G08000	8.8375	8.76928	8.7858	8.82671	8.78204	9.11259	8.7858
AT1G08005	8.8763	9.31161	9.48559	9.63069	8.37935	9.49539	9.4422
AT1G08010	10.399	10.1702	10.611	10.4766	10.1076	10.1088	10.2614
AT1G08020	5.12258	5.0624	4.88692	6.14974	4.65663	4.68192	4.34677
AT1G08030	8.80433	9.08682	9.01616	8.98154	8.14885	8.51448	8.4607
AT1G08035	4.7177	4.65443	4.75938	4.65443	4.40193	4.63435	4.84445
AT1G08040	9.81499	9.49754	9.73638	10.2399	9.31911	9.3443	9.07725
AT1G08050	7.18051	7.00606	8.84988	10.0894	7.9673	7.35426	7.9673
AT1G08060	8.28719	8.31911	8.48068	8.7053	8.29212	8.20291	8.10324
AT1G08065	3.65664	4.43892	3.94497	3.87129	3.68857	3.83729	4.13145
AT1G08070	6.35423	6.12861	6.12861	6.07685	6.12861	6.23726	5.83072
AT1G08080	5.13974	5.17486	5.54201	5.02471	5.1777	5.13974	5.3874
AT1G08090	5.68449	6.44172	5.52816	5.74579	5.68238	5.85508	6.36111
AT1G08100	5.19605	5.19605	5.19605	5.1327	5.08946	5.19605	5.20638
AT1G08105	4.82279	4.70848	5.03747	4.37794	4.84736	4.59939	4.98416
AT1G08110	10.4166	10.551	10.3795	10.2862	9.90261	10.1442	10.2416
AT1G08120	5.6144	6.46019	5.31183	5.03747	5.24275	5.58074	5.74781
AT1G08125	9.42838	9.90029	9.04951	8.8468	9.50912	9.37911	9.3502
AT1G08130	10.5997	10.6889	9.78395	9.72123	10.4034	10.597	10.2666
AT1G08135	4.33386	3.99999	3.75145	3.98952	3.98952	3.98952	3.98952
AT1G08140	4.25879	4.2629	4.08901	4.25879	4.25879	4.42945	4.4916
AT1G08150	4.4667	4.41507	4.13474	4.4667	4.5733	4.52169	4.4667
AT1G08160	7.03972	6.82074	6.66531	7.03975	7.25146	6.65196	6.61566
AT1G08170	5.93098	6.36636	5.29105	5.60946	6.16851	6.5486	6.77967
AT1G08180	6.43857	7.37622	6.38133	5.94922	6.84858	6.89508	6.92241
AT1G08190	9.62627	9.48743	9.75743	9.79839	9.71211	9.56861	9.94337
AT1G08200	12.4344	12.2061	12.4344	12.5725	12.4344	12.1851	12.4388
AT1G08210	9.33757	9.28273	9.28628	9.88336	9.21726	9.23532	8.69738
AT1G08220	8.64327	8.91468	8.04799	7.65432	8.53891	8.58919	8.32165
AT1G08250	8.45361	8.59366	8.5002	8.3161	8.46318	8.70773	8.46422
AT1G08260	8.84773	9.02388	8.90703	8.77449	8.72752	8.92154	8.60437
AT1G08270	7.12496	7.23496	7.37088	7.38794	7.29614	7.13746	7.02069
AT1G08280	7.83813	7.99197	7.99197	7.95408	7.95926	8.31317	7.85261
AT1G08290	5.22423	5.61159	6.16414	6.00374	5.66661	5.6148	5.66661
AT1G08300	7.80131	7.924	8.28009	8.41495	7.74243	7.92294	7.68676
AT1G08310	4.84669	4.96102	5.78832	5.41864	5.26919	5.2728	5.32929
AT1G08315	8.52809	8.61323	8.81348	8.99721	8.8656	9.0646	9.03587
AT1G08320	7.40767	7.09597	7.24937	7.60323	8.39613	8.91927	8.06343
AT1G08340	8.82339	8.40466	7.70493	8.18764	9.14708	8.21047	9.97944
AT1G08350	8.10923	8.38812	8.68898	8.51711	8.10998	8.1692	8.4727
AT1G08360	12.5383	12.4419	11.8158	10.8872	11.9382	12.4148	11.7032
AT1G08370	11.569	11.3151	11.2782	11.4676	11.1106	11.2295	11.1638
AT1G08380	7.12928	7.28134	7.37282	7.62533	6.49207	7.14145	7.65803
AT1G08390	9.42591	9.30561	8.70676	8.69628	8.81706	9.39333	9.53439
AT1G08400	6.91317	6.94823	6.84325	6.84325	6.84325	6.95161	6.78113
AT1G08410	10.2679	10.3964	9.42906	8.83238	9.85629	10.4585	9.85629
AT1G08420	10.0911	10.1075	10.4314	10.164	10.2185	10.164	10.3445
AT1G08430	4.93988	4.93988	4.93988	5.03135	4.85147	4.93988	4.69464
AT1G08440	4.40193	4.40193	4.364	4.37509	4.40193	4.40193	4.66119
AT1G08450	10.1526	10.4102	9.64187	9.9598	9.9316	9.88907	9.89717
AT1G08460	8.49464	8.53555	8.69539	8.45591	8.2849	8.46152	8.46778
AT1G08465	4.18909	4.27044	4.16742	4.34007	4.37545	4.27128	4.99934
AT1G08470	8.98443	8.97225	8.96379	9.08035	8.81824	8.69126	8.86134
AT1G08480	12.2196	12.0655	12.0487	11.8662	12.0684	12.0655	11.9687
AT1G08490	9.2407	9.0017	9.39407	9.47038	9.01877	8.9263	8.91058
AT1G08500	9.98563	9.41566	9.99783	10.2334	10.8198	10.47	10.5033
AT1G08510	11.3416	11.2516	11.3416	11.7435	11.3416	11.1465	11.1566
AT1G08520	8.02933	8.00638	8.14195	8.00638	7.96101	8.04651	7.7055
AT1G08530	6.85621	6.84949	7.11751	6.70326	6.57544	6.99033	6.88547
AT1G08540	8.45732	8.57779	8.51134	8.29359	8.42042	8.45732	8.45732
AT1G08550	6.31016	6.50522	7.03992	6.38852	6.49958	6.45479	6.73868
AT1G08560	10.4426	10.3469	9.09186	9.10979	10.0783	10.3921	9.81626
AT1G08570	10.1905	9.98382	10.995	11.2655	10.6629	10.0669	10.6397
AT1G08580	9.95976	10.2616	9.18818	9.11365	9.46956	10.2589	9.70629
AT1G08590	8.23302	8.02926	9.17381	8.9264	8.85992	8.8152	8.85992
AT1G08600	9.41066	9.5643	9.31908	9.03004	9.18702	9.42345	9.31908
AT1G08610	8.36555	8.72168	8.1006	8.0808	8.32652	8.35199	8.22339
AT1G08620	8.66728	8.69628	8.99226	8.77768	8.493	8.51826	8.68103
AT1G08630	6.67591	6.79332	6.76303	6.67591	6.34179	6.42634	6.67591
AT1G08640	9.91164	9.89861	9.45653	9.13624	9.51909	9.83261	9.40739
AT1G08650	10.5707	10.3842	10.6479	10.4785	11.3931	10.7856	10.9411
AT1G08660	9.95439	10.3192	10.1281	10.0567	9.58728	9.53659	9.5141
AT1G08670	3.994	4.40762	3.87897	3.71166	4.64992	6.11478	4.94306
AT1G08680	10.3441	10.2766	10.5441	10.464	10.2771	10.4824	10.2865
AT1G08695	4.50732	4.52104	3.74463	3.95994	4.45754	4.71663	3.96927
AT1G08700	9.11899	9.19309	9.25217	9.28927	9.12585	9.12075	8.9914
AT1G08710	7.74999	8.23102	7.9294	7.58781	7.84936	7.54807	8.06756
AT1G08720	9.32634	9.31773	9.83138	10.0196	9.07351	8.65568	8.99682
AT1G08730	5.41389	5.41389	5.55592	5.41389	5.18455	5.41389	5.41389
AT1G08750	7.69383	7.06265	7.24694	6.8648	6.90718	6.96682	6.8221
AT1G08760	8.96631	8.82892	9.05659	8.55153	8.69608	8.71233	8.81173
AT1G08770	8.65557	8.50788	9.05385	8.71483	8.63861	8.38158	8.46643
AT1G08780	10.2959	10.0558	9.44993	8.952	9.8753	9.9525	9.76536
AT1G08790	6.07108	6.97396	6.8458	7.14915	6.58691	6.19868	6.8458
AT1G08800	8.79491	8.4737	10.0891	10.9925	8.62164	7.93355	8.90558
AT1G08810	7.02163	7.47717	8.31408	8.6647	6.60737	6.42805	7.05312
AT1G08820	9.90183	9.54923	9.88566	9.94125	9.46794	9.18003	9.39263
AT1G08830	12.1606	12.1196	13.0368	12.2097	11.7603	11.9713	11.706
AT1G08840	8.35253	8.43941	8.13294	8.07471	8.07009	8.50643	8.01294
AT1G08845	8.69408	8.74567	7.74462	7.84205	8.01673	8.23358	8.06244
AT1G08860	5.87201	5.66341	5.52396	5.51987	5.59858	5.14588	5.48085
AT1G08880	10.6583	10.4624	10.035	9.95653	10.5479	10.8743	10.4416
AT1G08890	8.20181	8.13475	9.85023	10.3349	7.71609	7.48029	7.70595
AT1G08900	5.06469	5.29639	5.47316	5.65083	5.11911	5.03514	5.21481
AT1G08910	9.28117	9.27389	9.90289	9.76139	9.1841	9.02743	8.89021
AT1G08920	11.9782	11.5173	11.7752	11.948	11.7634	10.6075	11.6624
AT1G08930	9.98288	9.62779	11.4527	11.3893	10.8435	10.173	10.3724
AT1G08940	7.29333	7.43113	8.74147	8.34235	7.53849	7.3949	8.05675
AT1G08960	8.75699	8.92241	9.01586	8.75699	8.77584	8.95611	8.56295
AT1G08970	10.7527	10.4042	10.7276	9.85844	10.2648	10.5353	10.4304
AT1G08980	5.92048	6.15313	6.83705	7.1179	6.32174	6.0107	6.31947
AT1G08985	3.02631	4.43893	3.47965	4.26902	5.13685	4.73909	3.88829
AT1G08990	8.74568	7.93365	8.14491	8.89758	9.88978	9.32698	10.2941
AT1G09000	7.80136	7.80136	7.50554	7.70933	8.20098	8.12099	8.47526
AT1G09010	9.53286	9.74145	9.65933	9.54846	9.32556	9.11937	9.27959
AT1G09020	10.8037	10.8477	10.7124	10.9955	10.7847	10.7508	10.8472
AT1G09030	5.08227	5.33029	4.2386	4.43584	6.29985	5.4882	5.59395
AT1G09040	6.93234	7.14335	6.93234	6.93234	6.93234	6.81196	6.88253
AT1G09050	6.68458	6.93792	6.76484	6.60627	6.75672	6.75672	6.75672
AT1G09060	9.80043	9.79704	9.80212	9.95435	9.69377	9.47226	9.43999
AT1G09070	11.6199	11.0996	12.9167	12.3497	12.1327	11.4926	12.0248
AT1G09080	6.43497	6.07929	6.4066	6.77131	8.62745	7.10122	8.3601
AT1G09090	6.9093	6.78051	7.6708	7.95741	9.73067	9.74019	9.41765
AT1G09100	10.0777	9.74686	10.015	9.8018	9.83482	9.83482	9.62535
AT1G09130	10.7924	10.5129	11.6152	11.5261	10.9468	10.9803	10.6163
AT1G09140	11.3439	11.4543	12.4332	12.6768	11.9679	11.4672	11.5603
AT1G09150	10.2992	10.151	10.363	9.90824	10.1692	10.2075	9.83301
AT1G09155	6.04514	5.92733	6.34716	5.70183	6.40132	6.247	6.26867
AT1G09157	6.47276	6.99435	6.99435	7.19351	7.13287	7.2484	7.4141
AT1G09160	10.4454	10.4281	10.2661	10.4878	10.343	10.4136	10.3302
AT1G09170	7.74527	7.15478	7.17484	8.1245	8.3365	7.60007	8.65846
AT1G09180	7.07432	7.14423	6.0636	6.12539	6.8866	5.86098	7.00001
AT1G09190	8.08038	8.08038	8.1258	8.19099	8.08038	7.9881	7.9915
AT1G09200	12.3233	12.4814	12.1117	11.6737	12.4477	12.781	12.0597
AT1G09210	13.3966	13.3761	12.7323	12.6165	13.399	13.3225	13.5268
AT1G09220	6.53687	6.24155	5.94671	6.18627	6.18627	6.50156	6.18627
AT1G09230	8.63081	8.36031	9.04886	9.08995	8.82998	9.10423	8.23653
AT1G09240	5.15154	5.34325	4.72557	5.29737	5.45413	5.39382	5.36732
AT1G09245	3.74148	3.33275	3.4992	3.37346	3.50116	3.4304	3.47928
AT1G09250	8.38829	7.99966	9.58442	8.25383	8.37489	8.20307	8.49919
AT1G09260	3.77924	4.01096	3.69699	3.91312	4.35545	3.76254	3.89095
AT1G09270	9.94193	9.68634	9.98781	10.0332	10.1282	9.64722	10.5458
AT1G09280	9.33171	9.41299	9.50545	9.27868	8.87173	9.11808	8.80632
AT1G09290	9.03478	9.14792	8.95755	8.69072	8.75927	8.95387	8.51747
AT1G09300	9.02398	9.1498	8.95111	8.51951	8.86837	9.17755	8.91245
AT1G09310	7.54152	7.09344	7.31715	7.45629	6.00098	6.70701	7.09344
AT1G09320	8.74827	8.6126	8.54634	8.54634	8.44201	8.61699	8.51255
AT1G09330	11.9589	11.9419	11.5725	12.1027	12.0729	11.434	12.0082
AT1G09340	6.28624	6.16577	7.18189	7.17701	5.46454	5.92411	5.71708
AT1G09350	7.62149	6.48482	6.82798	5.33618	6.54368	7.32078	6.04145
AT1G09360	3.93036	4.39185	3.99728	3.92814	4.02985	3.55185	3.56676
AT1G09370	4.17292	4.83725	4.67132	3.83402	4.89915	4.99659	4.58158
AT1G09380	5.6576	6.39133	5.65394	5.53137	5.70205	5.6576	5.84677
AT1G09390	9.22244	8.98977	9.27642	8.7617	7.99975	7.33863	8.10997
AT1G09400	5.37437	5.32744	5.36877	5.19082	5.19082	5.13729	5.19082
AT1G09410	6.17249	6.19616	6.17864	5.89925	5.79234	6.04344	5.96134
AT1G09415	7.45838	7.62825	6.67252	7.09167	7.21894	7.25152	7.02992
AT1G09420	8.25805	8.27055	8.09998	7.85384	7.94201	7.94201	7.56133
AT1G09430	9.35144	9.22339	9.74865	9.43207	9.04805	9.18675	9.3682
AT1G09440	8.42646	7.82969	6.24159	6.42557	7.18175	6.48431	7.10352
AT1G09450	8.489	8.92701	8.25278	7.8452	8.16961	8.74992	8.2811
AT1G09460	11.4473	11.206	11.7314	11.3481	10.5413	9.76352	10.2689
AT1G09470	8.47907	8.25461	8.44369	7.72452	7.6962	8.37209	7.73025
AT1G09480	5.28783	5.28783	5.24199	5.27928	5.02331	5.43286	5.49797
AT1G09483	4.51451	3.82906	5.2011	3.97229	4.5075	4.06625	4.36339
AT1G09486	4.57742	4.28408	4.37939	4.46352	4.46084	4.60862	4.40016
AT1G09490	7.43898	7.15341	7.53907	7.24828	7.13508	7.40952	6.8712
AT1G09500	5.31125	5.27555	5.41462	5.72236	5.27555	5.55843	5.1804
AT1G09510	5.95917	5.94763	5.5779	6.12556	6.061	5.91144	5.99478
AT1G09520	10.0868	10.0443	9.85875	9.60174	9.76626	9.97972	9.67978
AT1G09530	6.58519	6.59386	6.58311	6.59386	6.59386	7.21415	7.02563
AT1G09540	8.90149	8.19322	9.20233	9.47038	9.88005	9.72399	9.68512
AT1G09550	3.76045	3.93015	4.17764	3.95713	4.80772	4.80602	4.35631
AT1G09560	10.4283	10.1269	11.7272	11.8457	11.0289	11.1473	10.8576
AT1G09570	10.4055	10.4946	10.96	10.8176	10.5875	10.5875	10.513
AT1G09575	8.07707	8.1156	8.44788	8.78309	7.9553	7.26659	8.04294
AT1G09580	10.5037	10.2722	10.1711	9.10214	9.89081	10.2063	10.2579
AT1G09590	14.1623	14.1831	13.697	13.0844	14.2516	14.4485	14.1525
AT1G09600	7.49353	7.50435	7.1486	6.65065	7.23711	7.39539	7.33993
AT1G09610	7.50962	7.57447	6.82049	6.12429	6.26971	6.21534	6.57513
AT1G09620	11.8744	12.0982	11.4753	11.4119	11.6784	11.9673	11.4772
AT1G09625	3.69345	3.78246	3.77685	3.38222	3.53144	3.91391	3.64267
AT1G09630	11.0246	10.7955	10.6653	10.0721	10.5026	10.5052	10.5658
AT1G09640	13.6963	13.5783	13.4908	12.764	13.4485	13.6825	13.5446
AT1G09645	8.98749	8.98749	9.0786	9.45131	8.98999	8.60532	8.61343
AT1G09650	6.36223	6.05512	5.88676	6.27484	6.30924	6.37199	7.05671
AT1G09660	11.4053	11.5996	11.0387	11.2797	11.191	11.5984	11.2383
AT1G09665	5.36794	5.98891	5.22193	5.41546	5.23362	4.81789	5.00364
AT1G09680	6.49868	6.33871	6.28998	6.26721	6.31649	6.34313	6.21281
AT1G09690	14.4494	14.4293	13.7469	13.3758	14.1066	14.4713	14.0137
AT1G09700	9.88846	10.0118	9.33122	9.49212	9.41996	9.84935	9.49778
AT1G09710	7.43754	7.36125	7.36125	7.18277	7.10767	7.21953	7.26474
AT1G09720	5.03675	5.06094	4.99973	4.96353	5.12738	5.03675	5.37035
AT1G09730	8.45856	8.45856	8.61865	8.78901	8.35523	8.26012	8.33144
AT1G09740	9.05802	8.64297	9.79716	9.60453	9.49388	9.07277	9.7912
AT1G09750	7.54683	7.82345	8.55475	8.30168	7.7915	8.09744	7.87188
AT1G09760	9.32041	9.35532	8.92819	8.54479	8.9697	9.14533	8.51126
AT1G09770	10.7272	10.8739	11.0116	10.2312	10.387	10.81	10.6033
AT1G09780	13.3221	13.2182	13.1047	13.0523	13.1707	13.2115	13.2479
AT1G09790	5.80751	5.8319	5.81035	6.28311	6.22277	6.22277	6.5115
AT1G09795	8.46044	8.42402	8.53337	9.09649	7.83955	8.5411	8.21501
AT1G09800	8.69551	8.7538	8.61502	8.99142	8.67977	8.82681	8.37104
AT1G09810	7.89779	7.91334	7.31727	7.11708	7.57833	7.96051	7.58347
AT1G09812	5.69443	5.70113	4.9647	5.14413	6.55608	5.5618	6.50523
AT1G09815	9.95896	9.94309	10.2792	9.71987	9.91234	10.0895	9.98434
AT1G09820	7.3204	7.54843	7.23757	7.31285	7.38866	7.31285	7.1997
AT1G09830	10.3228	10.3654	9.58454	9.76773	10.07	10.4983	10.07
AT1G09840	10.5263	10.5108	10.6721	10.7585	10.2486	10.4033	10.287
AT1G09850	9.32639	9.17961	9.82606	9.85854	9.52818	9.25798	9.30502
AT1G09860	6.84996	6.00766	7.57257	7.00523	7.11097	6.63109	7.39476
AT1G09870	9.22231	9.40756	9.40619	9.29124	9.21808	9.07815	8.99032
AT1G09880	4.91649	4.75031	4.69972	5.00567	4.65822	4.75031	4.75031
AT1G09890	5.67078	5.2747	4.68569	4.9076	5.56195	5.175	6.12456
AT1G09900	7.90768	7.87257	7.41545	7.30473	7.70544	8.26434	7.75059
AT1G09910	8.1889	8.15818	8.8221	8.74304	7.15458	7.70398	7.54336
AT1G09920	10.9914	10.6361	10.8981	11.5993	11.0304	10.6116	11.051
AT1G09930	5.70699	5.28629	5.46552	5.84929	6.0444	5.73908	6.21198
AT1G09932	7.76801	7.41009	8.59959	9.18466	9.13331	8.30905	9.38699
AT1G09935	4.73394	3.81007	4.18937	4.15083	4.46304	4.34274	3.95762
AT1G09940	10.268	9.91023	10.9243	11.2974	10.5127	9.8176	10.4762
AT1G09950	8.88747	9.3091	10.3843	10.4812	8.75913	8.47207	8.91861
AT1G09960	9.44924	9.17797	9.36787	9.91912	8.88777	8.50923	8.97501
AT1G09970	9.82248	9.34215	11.3584	11.1733	10.5613	9.95371	10.5184
AT1G09980	8.89486	8.9107	8.95289	9.2164	8.86385	8.89486	8.86676
AT1G10000	5.37417	5.51189	5.11853	5.17286	5.23998	5.37417	5.49226
AT1G10010	5.10813	5.27741	4.74888	5.05668	5.05989	5.15106	5.36145
AT1G10020	8.76949	8.46272	8.77709	8.77709	8.94951	8.81981	8.89113
AT1G10030	9.95322	9.99374	10.1762	9.72589	9.8102	9.88232	9.83526
AT1G10040	7.71994	7.90125	7.93734	8.10357	7.9826	8.44204	8.03604
AT1G10050	8.66865	8.3442	9.03724	8.93373	9.2035	8.91277	9.29332
AT1G10060	5.02614	4.96876	4.67606	4.4509	4.69749	5.24325	5.08845
AT1G10070	5.99335	5.69361	6.12583	6.28436	5.94538	5.85223	5.94538
AT1G10090	8.25995	7.97836	9.50749	9.89363	8.74668	8.26786	8.61479
AT1G10095	7.74149	7.54969	7.76957	7.54969	7.24568	7.0889	7.06948
AT1G10100	7.25845	6.97747	6.35969	6.87624	6.97172	6.66863	6.97172
AT1G10110	6.14848	5.99938	6.21134	6.14848	6.62174	6.28391	5.88136
AT1G10120	10.1339	10.2258	9.60877	9.79653	10.4853	10.1312	10.3597
AT1G10130	10.0902	10.0957	10.1663	10.0604	10.027	10.089	10.1842
AT1G10140	11.3031	11.1721	11.4923	11.6838	11.5482	10.9717	10.9796
AT1G10150	8.33238	7.72325	8.94948	9.4559	8.84975	7.64451	9.06419
AT1G10155	6.3147	6.47131	8.15754	8.42189	6.88864	5.28278	5.90229
AT1G10160	7.9133	7.90535	11.3155	12.039	9.30434	7.99696	8.89803
AT1G10170	10.0568	10.0597	12.2954	13.2373	10.938	10.0512	10.7031
AT1G10180	9.14456	9.36461	9.02158	8.94096	9.012	9.13621	8.94018
AT1G10190	4.27781	4.29724	4.09151	4.12722	4.28718	4.27781	4.69249
AT1G10200	10.0579	9.88183	9.88183	9.98379	10.057	9.86686	9.48714
AT1G10210	8.12117	8.14357	8.53402	8.48586	7.99421	7.57262	7.77634
AT1G10220	5.65813	5.65844	5.57924	5.70891	6.84046	6.59532	6.38077
AT1G10230	8.88371	8.57119	7.74065	7.38733	8.41626	8.80911	8.70041
AT1G10240	8.20051	8.24133	8.13901	8.05007	8.07106	8.07106	7.91214
AT1G10270	9.71326	9.8965	9.03771	8.80822	9.52405	10.1522	9.5945
AT1G10280	8.35486	8.24651	8.57823	8.57248	8.39225	8.39225	8.57614
AT1G10290	11.2095	11.3643	11.2302	10.7201	11.2095	11.2018	11.3722
AT1G10300	7.325	7.65927	7.38775	6.93401	7.34102	7.41472	7.34102
AT1G10310	9.70677	9.81257	9.7212	9.9059	9.83641	9.93549	9.62027
AT1G10320	8.47734	8.53638	8.22679	8.40724	8.1194	8.44576	7.92338
AT1G10330	5.808	5.808	6.32144	6.22315	5.75985	5.68957	5.49426
AT1G10340	6.55352	6.34597	7.2471	7.22377	6.35665	6.31747	6.44155
AT1G10350	8.90212	8.94348	9.13206	9.17628	9.37674	9.03761	9.29371
AT1G10360	6.56462	6.53906	9.06549	9.70761	6.99315	7.54335	7.43765
AT1G10370	9.43841	8.64539	11.1011	12.1501	9.40456	9.4518	9.72254
AT1G10380	8.13013	7.76175	7.13267	7.7045	7.86687	8.13356	7.63582
AT1G10385	5.80705	5.69225	5.49794	5.80705	6.39117	5.70594	6.1974
AT1G10390	11.0911	11.1407	11.1155	11.2532	10.9956	11.0837	10.827
AT1G10400	6.67624	6.75783	7.12817	6.9375	6.74323	6.75783	6.72074
AT1G10410	10.2899	10.1673	10.2431	10.7746	9.95221	9.79373	10.0597
AT1G10417	4.60151	4.31994	4.53053	4.10971	4.17944	4.15519	4.41615
AT1G10420	8.00103	8.26491	7.16509	7.07838	7.69675	7.89136	7.54297
AT1G10430	11.1834	11.3562	10.8726	11.1814	11.2193	11.1777	11.4699
AT1G10450	8.64056	8.86635	8.52313	8.11097	8.11452	8.54419	8.33264
AT1G10455	4.41844	4.06047	3.84168	3.59044	3.72109	3.64291	4.01244
AT1G10460	8.11774	7.75285	7.86911	7.75983	7.34576	7.50487	8.15888
AT1G10470	10.8198	10.5473	11.5063	11.8043	10.811	10.2722	10.9006
AT1G10480	7.65525	7.93811	7.49879	7.22434	7.3386	6.52135	7.32198
AT1G10490	10.3851	10.5054	9.3519	9.19262	10.1163	10.7439	10.0624
AT1G10500	10.6016	10.3308	9.7925	10.3851	10.2339	10.1827	9.55633
AT1G10510	8.52586	8.7363	8.49221	8.27554	8.47715	8.76868	8.71729
AT1G10520	6.91894	7.13703	7.63763	7.12796	7.02161	7.03412	7.34803
AT1G10522	8.55236	8.43839	8.11457	7.46179	8.32865	8.83015	8.09896
AT1G10530	7.96476	8.31217	6.97185	7.16229	7.86627	8.65556	6.94266
AT1G10540	5.02699	4.99901	4.9479	4.71341	5.17058	4.99901	4.99901
AT1G10550	8.85372	8.23045	7.619	7.83187	8.36936	8.3159	8.22283
AT1G10560	7.87022	8.22251	8.39028	8.1457	8.17967	8.22251	8.22251
AT1G10570	7.0865	7.13309	7.27034	7.19635	6.84291	7.0865	6.69958
AT1G10580	10.2205	10.2228	9.83014	9.95456	10.0103	10.1785	9.91076
AT1G10585	4.41434	3.86384	3.92774	4.33987	4.57744	4.33987	4.39952
AT1G10590	11.5064	11.1855	11.1756	11.1379	11.1526	11.2068	10.9535
AT1G10600	7.7478	8.31433	7.85622	6.65368	7.51414	7.45233	7.62586
AT1G10610	6.00915	5.99383	6.2044	6.54802	5.94568	6.07774	5.91679
AT1G10620	5.56194	5.77324	4.96496	5.15921	5.48451	5.72962	5.69153
AT1G10630	12.1581	12.1631	12.2882	12.2555	12.1227	11.7123	12.1581
AT1G10640	5.47873	6.22528	5.66001	5.58918	5.92363	6.35059	5.92363
AT1G10650	8.0694	7.66818	7.95031	8.6736	8.19801	7.68477	8.0923
AT1G10657	6.47789	6.12924	4.70464	6.32664	6.63822	5.56001	6.98724
AT1G10660	7.46273	7.50135	7.65525	7.48914	7.2971	7.10425	7.24778
AT1G10670	13.273	13.1537	13.0615	12.8505	13.0439	13.078	13.2035
AT1G10680	5.49083	5.49083	5.13989	5.22796	5.49083	5.67341	5.61764
AT1G10690	7.79746	8.2242	9.7518	10.1391	8.03158	7.23652	7.96851
AT1G10700	8.4633	8.17865	9.13561	9.16644	8.26718	8.08147	8.23632
AT1G10705	7.18722	7.5398	6.23653	6.29811	6.85183	7.23678	7.76565
AT1G10710	5.65326	5.48421	4.71579	5.14998	5.69548	5.39437	5.01776
AT1G10717	4.69518	5.14001	4.55713	4.99155	5.06544	6.01651	5.31235
AT1G10720	8.142	7.99077	8.21252	8.34776	8.22252	7.81779	8.22461
AT1G10730	8.20562	8.06008	8.77311	8.33343	7.82966	7.69791	8.40672
AT1G10740	9.48369	9.36705	9.94774	10.078	9.59981	9.6565	9.70786
AT1G10745	4.12919	3.83021	4.08551	4.08551	4.38637	4.90658	5.24679
AT1G10747	5.78551	6.29082	5.79404	6.21273	5.77568	5.27214	5.65712
AT1G10750	9.3342	9.62287	9.25995	9.09142	8.8111	8.5576	8.81308
AT1G10760	8.92933	9.07888	9.12505	9.09885	8.93666	8.93666	8.88631
AT1G10770	5.21396	5.81208	3.92202	4.43213	4.83492	5.5269	5.2249
AT1G10780	9.51613	9.64403	8.59327	8.50743	9.34255	9.58376	9.04893
AT1G10790	4.06748	3.8807	4.06775	3.83559	4.10594	4.03451	4.04232
AT1G10800	6.16587	6.16587	5.63344	5.72405	6.32391	6.30085	6.79681
AT1G10810	8.39993	8.02295	8.21808	8.3055	8.6903	8.2308	8.7348
AT1G10820	9.21261	9.3253	8.90846	9.03106	9.01907	9.01907	8.9221
AT1G10830	7.81842	7.56727	8.06553	8.48783	7.44158	7.53984	7.52524
AT1G10840	11.4798	11.768	11.1236	11.0208	11.2931	11.6404	11.2802
AT1G10850	9.48951	9.67568	9.38184	8.76451	9.37233	9.5447	9.37233
AT1G10865	10.8116	10.9074	10.9074	11.0592	10.7445	10.8367	10.1927
AT1G10870	8.93802	8.93802	8.95131	8.93802	8.80914	8.65624	8.80986
AT1G10880	5.33876	5.42503	4.99952	5.35625	5.41843	5.45551	5.5222
AT1G10890	7.31988	7.31988	7.40508	7.21141	7.28466	7.21773	7.42506
AT1G10900	10.2524	10.0719	9.81524	10.1971	10.5447	10.3831	10.5447
AT1G10910	7.47808	7.54812	7.47808	7.47808	7.47808	7.42379	7.71353
AT1G10920	5.10581	5.33799	5.56397	5.59827	5.30228	5.33799	5.20157
AT1G10930	8.49217	8.60525	8.27117	8.12642	8.30916	8.73504	8.23606
AT1G10940	10.7055	10.49	11.023	11.2018	10.7216	10.4641	10.8005
AT1G10950	11.3962	11.2623	11.4396	11.2838	11.1202	11.3004	11.2315
AT1G10960	11.0689	10.4168	10.3851	10.1463	11.4903	11.8778	11.4949
AT1G10970	7.38062	7.46739	7.89058	7.69584	7.29525	7.45077	7.46739
AT1G10980	4.66797	4.62632	4.27495	4.61009	5.157	4.74182	4.69786
AT1G10990	7.42164	7.77521	9.64129	9.20716	7.2773	6.92971	6.91052
AT1G11000	8.86891	9.07931	9.70994	9.64663	9.43491	9.07412	9.07627
AT1G11020	7.92861	7.62215	8.46668	8.63457	8.27482	7.2433	8.09535
AT1G11040	4.7868	4.65578	4.7868	4.46109	4.7868	5.37717	5.03429
AT1G11050	8.04013	7.7743	7.81962	7.7821	7.75691	7.66913	7.72134
AT1G11060	8.12794	8.09908	8.10841	7.95172	8.11579	8.14679	8.05544
AT1G11070	5.9648	5.72546	5.22893	5.62642	5.61297	5.83808	5.82545
AT1G11080	4.34029	4.02146	4.10672	4.28427	4.28427	4.28427	4.28427
AT1G11090	8.23501	8.13666	9.01793	9.27463	8.1629	8.01737	8.07043
AT1G11100	8.04574	7.83012	9.98726	10.702	8.63173	7.8326	8.50196
AT1G11110	5.26873	5.08946	4.54132	4.83283	5.12727	5.23123	5.42842
AT1G11120	6.41233	6.53727	6.72135	6.53727	6.31547	6.53727	6.61016
AT1G11130	9.80115	9.76294	8.69004	8.32839	9.26396	9.74512	9.1393
AT1G11145	4.2942	4.33081	3.97767	4.32587	4.55166	4.33081	4.33081
AT1G11150	4.50299	4.50299	4.49423	4.39327	4.50299	4.57122	4.50299
AT1G11160	8.35679	7.9661	8.41533	8.46612	8.65034	8.1494	8.95131
AT1G11170	5.45269	5.5991	5.7568	5.48834	6.40276	7.43795	5.72175
AT1G11180	7.00559	6.98018	7.4142	7.15812	6.7433	6.26089	5.3382
AT1G11185	9.20698	8.22268	8.2552	8.15219	8.41561	7.50447	8.19876
AT1G11190	6.51016	5.78871	6.46028	7.10755	7.83303	5.86029	6.96534
AT1G11200	8.19894	8.06266	8.47237	8.40281	7.92293	7.52467	7.58193
AT1G11210	7.04374	7.1306	8.38965	8.51949	6.40285	7.15009	7.20722
AT1G11220	8.84931	9.05529	7.63358	7.56782	8.38702	9.13601	8.41562
AT1G11230	4.53859	4.81944	4.37836	4.56565	4.16372	4.53859	4.50103
AT1G11240	11.9321	11.9433	11.282	10.8352	11.6546	12.1117	11.5229
AT1G11250	4.95132	5.17581	4.95132	4.95132	4.43244	4.95132	4.95132
AT1G11260	10.6553	10.3361	11.2016	11.0265	11.0476	10.4663	10.8703
AT1G11270	7.87811	7.86231	8.69948	7.91784	7.68964	7.2673	6.74745
AT1G11280	9.0966	9.17185	8.99156	8.8892	8.76185	8.81534	8.44718
AT1G11290	6.59726	6.71311	6.59726	6.59726	6.59726	6.59726	6.59726
AT1G11300	5.59726	5.59726	5.59726	5.48762	5.59726	5.59726	5.59726
AT1G11310	9.75311	9.57729	10.6386	11.061	10.0873	9.5109	9.67155
AT1G11320	6.77876	6.77876	6.93775	6.77876	6.67101	7.16683	6.77876
AT1G11330	5.23616	4.81135	6.02712	5.77275	5.33577	5.05976	5.35219
AT1G11340	5.15258	5.09331	5.09331	5.09331	5.09331	5.09331	5.34148
AT1G11350	6.13648	6.37795	6.04432	6.1515	6.13648	6.35346	5.7007
AT1G11360	9.54655	9.5741	9.80739	9.50266	9.37582	8.80476	9.2546
AT1G11370	5.40318	5.83364	4.85811	5.5275	5.33933	5.82512	5.8963
AT1G11380	9.3457	9.15595	8.79319	9.04783	9.03766	9.04462	9.02627
AT1G11390	10.109	10.2594	10.2594	10.8231	10.127	10.0783	10.2127
AT1G11400	10.441	10.3256	10.53	10.0226	10.3362	10.4834	10.5494
AT1G11410	5.42572	5.77166	7.02332	7.43828	5.92042	5.79025	5.55807
AT1G11420	7.97022	8.32814	7.73756	7.78173	7.9005	7.99114	7.87583
AT1G11430	10.5456	10.2541	9.59052	9.35443	10.2849	10.6384	10.4314
AT1G11440	5.07779	5.03747	5.91131	5.55376	5.51336	6.03221	5.58414
AT1G11450	5.21837	5.65171	4.72923	4.73784	5.74599	5.04449	5.81031
AT1G11460	4.27377	4.72966	4.22836	4.11645	4.55094	4.35349	4.46105
AT1G11470	4.02319	4.29073	3.90085	4.39303	4.73747	4.41099	4.59041
AT1G11475	7.82518	8.24484	7.80321	7.40705	7.59379	8.10878	7.14984
AT1G11480	10.9104	10.9913	10.9978	10.9203	10.8031	10.8333	10.7011
AT1G11490	5.27447	4.95464	5.93447	5.57267	5.57267	5.26546	5.47312
AT1G11500	5.19405	6.21812	4.52986	4.50218	5.34017	5.1253	5.65611
AT1G11510	4.33081	4.33081	4.28069	4.32508	4.33081	4.67265	4.33081
AT1G11520	5.70322	5.70322	5.81707	5.21899	5.60945	5.61923	6.07369
AT1G11530	4.22149	4.06698	5.80905	4.96196	4.6189	4.87091	4.18692
AT1G11540	6.29212	6.9546	7.84596	7.37215	7.22913	7.34176	7.20544
AT1G11545	8.7861	8.7861	8.99913	8.7952	8.44639	8.55649	8.37108
AT1G11560	6.4734	6.41148	5.42313	6.18254	6.29075	6.4534	6.43751
AT1G11570	4.4797	5.38258	3.96527	4.65491	4.39694	4.66988	4.8107
AT1G11572	5.59754	4.67185	4.35794	3.59261	4.51964	3.96207	4.77415
AT1G11580	12.7295	12.605	13.2902	12.6152	11.8865	11.6835	11.8353
AT1G11590	5.06147	4.75683	5.06147	5.06147	4.92495	5.20865	5.37427
AT1G11592	6.69828	6.42864	6.93522	6.70863	6.25413	6.54856	6.2423
AT1G11595	4.58587	4.80148	4.51789	4.01229	4.31961	4.94158	4.50574
AT1G11600	5.94325	5.94325	5.53253	5.67587	5.94325	5.94325	6.34325
AT1G11610	5.53615	5.4932	5.18471	5.22267	5.42081	5.62772	5.55806
AT1G11620	3.86591	3.86267	3.64458	4.01142	3.86792	3.94515	3.74098
AT1G11630	7.39763	7.39763	7.46956	7.39763	7.59006	7.50063	7.28058
AT1G11650	11.7546	11.6544	11.8018	11.6244	11.7827	11.7657	11.7321
AT1G11655	5.21176	6.14056	5.25038	5.32158	5.5586	5.76653	5.94597
AT1G11660	10.4546	10.4696	10.4385	10.5479	10.4363	10.3848	10.6149
AT1G11670	12.5493	12.3434	13.1401	13.0366	12.6389	12.4671	12.3555
AT1G11680	11.789	11.7516	11.7322	11.4175	11.3449	11.6237	11.3722
AT1G11690	4.18957	4.006	3.70779	3.6753	4.01068	4.21239	4.54365
AT1G11700	8.24778	7.95084	7.88949	7.95084	7.31895	7.98693	8.10706
AT1G11710	6.23565	6.53175	5.69185	5.51845	6.27517	6.82671	6.23565
AT1G11720	8.04355	8.14272	7.76334	7.37357	7.69967	7.77274	7.76614
AT1G11730	4.67265	4.77393	4.77878	4.4994	4.67265	4.67265	4.67265
AT1G11740	5.82117	5.7633	5.32975	5.677	5.98494	5.72475	5.7633
AT1G11750	9.95094	9.88045	9.09007	8.63913	9.66393	10.0341	9.5241
AT1G11755	8.73362	8.69629	8.17819	8.29284	8.44487	8.64194	8.06181
AT1G11760	8.72838	8.72838	9.1195	8.98749	8.81916	8.5805	8.60597
AT1G11765	4.55539	3.5877	3.74619	4.51125	3.95013	3.90407	3.74216
AT1G11770	5.39457	5.36262	5.20331	4.92948	5.59546	5.39457	6.27205
AT1G11780	8.07895	8.32674	8.05149	8.03587	8.00557	8.10996	7.68481
AT1G11790	8.93809	8.63492	8.93809	9.43223	9.04067	8.93809	8.75063
AT1G11800	9.58509	9.85323	8.42054	8.77978	9.77176	9.4688	9.36699
AT1G11803	4.83552	4.23276	4.21487	4.08389	4.07918	5.92187	4.58646
AT1G11806	3.60668	4.04297	3.97687	4.53076	3.93452	3.55797	3.93452
AT1G11810	5.11097	4.54424	4.38644	4.21239	4.22356	4.41781	4.62038
AT1G11820	8.72358	8.78282	9.21005	9.3187	8.39971	9.06179	7.94335
AT1G11840	11.997	11.7773	11.4247	11.3042	11.6079	11.7613	11.6556
AT1G11850	6.34346	6.51622	6.65272	6.53295	7.48369	7.58996	7.9861
AT1G11860	11.0195	11.2071	10.7423	10.3369	10.7671	11.0665	10.875
AT1G11870	8.08675	8.06983	7.80018	7.71136	7.99575	8.31611	7.85508
AT1G11880	7.82467	7.76441	7.91351	8.17694	7.5414	7.46933	7.40517
AT1G11890	11.7556	11.7703	11.4629	11.2392	11.6706	11.4917	11.5772
AT1G11900	6.36022	6.3901	6.56531	6.53787	6.17255	6.30027	6.14129
AT1G11905	9.73922	9.58181	9.71207	9.02111	9.29633	9.25979	9.45326
AT1G11910	13.5494	13.4031	13.334	13.8093	13.5847	13.4496	13.5836
AT1G11915	6.09572	6.23233	5.98096	6.05886	6.09572	6.13725	6.09572
AT1G11920	5.5314	5.75296	5.53827	6.16367	5.98398	5.62195	6.48208
AT1G11925	5.42818	4.97367	6.03678	5.79378	3.99273	4.26632	5.34226
AT1G11930	9.68023	9.49596	9.68506	9.02587	9.31234	9.54869	9.54869
AT1G11940	8.98432	8.59177	8.91893	9.03903	8.86095	8.57876	8.34493
AT1G11950	7.53814	7.60092	7.75302	8.15414	7.17234	7.49371	7.03403
AT1G11960	10.0914	10.0884	10.8775	11.2278	9.61437	9.16246	9.35057
AT1G11970	5.01752	4.73482	4.65524	5.07699	5.75659	5.10993	5.26959
AT1G11980	4.18291	4.94549	4.30788	4.94925	4.94925	4.71411	5.01311
AT1G11990	5.22807	5.21867	5.24106	5.30146	5.28058	5.30146	5.3964
AT1G12000	12.8568	12.8664	12.5561	12.5403	12.6656	12.6236	12.5621
AT1G12010	6.10162	6.31525	6.39919	6.4605	6.48776	6.18545	6.56735
AT1G12020	8.52887	8.73606	8.0494	8.05669	8.41212	8.94333	7.73165
AT1G12030	6.43875	6.73112	6.14246	6.54986	6.73112	6.92988	7.00094
AT1G12040	9.52982	8.94974	9.36498	9.81653	10.2414	9.80547	10.2792
AT1G12050	10.1849	10.279	10.012	9.76291	9.80184	9.94089	9.6872
AT1G12060	7.57475	7.67307	7.64385	7.61913	7.58343	7.57491	7.20657
AT1G12064	6.12807	6.94814	4.93711	5.89997	6.12807	6.29873	7.24115
AT1G12070	4.15895	4.45891	3.38244	3.78411	3.83448	4.99788	4.37369
AT1G12080	12.8025	12.5088	13.0977	11.7718	11.8635	10.989	12.5769
AT1G12090	11.0304	10.2796	12.5131	12.2589	11.205	11.4831	10.8487
AT1G12100	6.52944	6.4044	5.87199	5.92307	6.5532	6.57169	7.13907
AT1G12110	9.38599	8.90248	10.6106	10.6012	10.3319	9.67709	10.1465
AT1G12120	9.7526	9.88285	9.66193	9.90891	9.82689	9.80635	9.89635
AT1G12130	5.03152	5.23054	5.2634	4.80105	4.9206	4.97429	5.13951
AT1G12140	8.45717	8.11131	9.35169	8.89955	8.08349	7.81251	8.2373
AT1G12150	7.19551	7.14452	7.57899	8.05768	8.55324	7.70396	8.76245
AT1G12160	7.84462	7.83399	8.12654	7.24795	7.50278	7.76818	7.64644
AT1G12170	3.87555	3.56012	3.992	3.69259	3.88843	4.26256	3.8546
AT1G12180	6.03514	6.15832	4.40726	5.78323	4.67515	6.07879	6.38481
AT1G12190	3.77799	3.92814	3.88424	3.92814	4.27765	4.10278	3.92814
AT1G12200	7.26141	7.20607	8.29102	8.47086	7.38697	7.02713	7.68929
AT1G12210	5.94224	5.84584	5.89909	5.62257	5.7222	5.84584	5.84584
AT1G12220	5.42724	5.4603	5.34911	5.4603	5.4603	5.72374	5.4603
AT1G12230	11.6159	11.644	11.8773	11.6654	11.54	11.618	11.437
AT1G12240	10.5957	10.4817	11.1992	10.674	10.9208	10.7239	10.8505
AT1G12244	6.90718	6.90718	7.44827	6.84145	6.71042	6.55643	6.46699
AT1G12250	5.86051	6.03734	6.11622	5.68876	6.20658	6.19994	6.68098
AT1G12260	9.27592	8.71197	7.41642	7.78914	8.47347	7.82382	8.90424
AT1G12270	11.1712	11.2904	10.3313	9.69775	10.8128	11.1366	10.9413
AT1G12280	5.23432	5.30802	5.57199	6.39873	5.51076	5.25974	5.22657
AT1G12290	5.45934	5.1591	5.72482	6.34746	5.50073	5.39416	5.3634
AT1G12300	7.33782	7.54279	7.28262	7.28758	7.5243	7.28758	6.64157
AT1G12310	11.2854	10.9958	11.0312	10.7717	11.1273	10.6357	10.7497
AT1G12320	6.39905	6.09415	5.3369	5.58413	5.5917	5.88721	6.76231
AT1G12330	7.14999	7.14999	7.14999	7.14999	7.12678	7.21802	7.34144
AT1G12350	8.31449	8.31226	8.31226	8.6587	8.09133	8.21606	8.30453
AT1G12360	10.4571	10.3958	10.7696	10.7788	10.5778	10.2352	10.7017
AT1G12370	9.5857	9.09018	8.85978	8.95239	9.09018	9.27189	9.06131
AT1G12380	8.19373	8.16449	7.83655	7.75748	7.73347	7.79421	7.83655
AT1G12390	9.75281	9.46676	9.82188	9.26646	9.45537	9.18247	8.82247
AT1G12400	10.1153	9.84952	9.69032	9.16273	9.56064	9.72607	9.27396
AT1G12410	8.91607	9.04533	9.00323	8.1208	8.73434	8.96656	8.52384
AT1G12420	9.18998	9.06757	8.7941	9.1973	8.93232	8.64788	9.05641
AT1G12430	7.94474	8.07168	7.65464	7.86437	7.82501	7.68767	7.65702
AT1G12440	10.1581	10.0665	10.2973	10.6124	10.3807	9.98003	9.87408
AT1G12450	8.51715	8.03171	8.51715	8.69939	8.75213	8.52632	8.31848
AT1G12460	5.43534	5.43534	5.43534	5.35863	5.43534	5.74317	5.40802
AT1G12470	9.69475	9.61337	9.69475	9.69475	9.7188	9.5548	9.84831
AT1G12480	6.00667	5.57123	6.29545	6.00667	6.13289	6.00667	6.00667
AT1G12490	5.20157	6.00386	5.256	4.95402	5.20157	5.18346	5.55394
AT1G12500	10.2625	10.1326	9.87043	9.9427	9.51229	9.59663	9.507
AT1G12520	11.108	11.2634	11.2906	11.6434	10.9636	11.3062	10.7546
AT1G12530	9.02261	9.08043	8.75395	9.34	9.07217	9.15892	9.03196
AT1G12540	4.88891	4.04643	3.81192	3.89382	4.08551	5.07055	3.70275
AT1G12550	6.99022	6.5383	6.50181	7.02482	7.24732	6.94929	8.00174
AT1G12560	10.847	9.71839	10.9194	10.5399	12.3451	10.9302	12.4419
AT1G12570	5.45744	5.87428	5.30801	5.46872	5.77102	5.87778	6.31525
AT1G12580	9.51223	9.32323	9.32297	8.89004	9.30712	9.07005	9.45154
AT1G12600	5.65893	6.08159	6.08159	6.08159	5.53193	6.61285	6.08159
AT1G12610	10.7318	10.7987	11.4648	11.6261	11.4645	10.4474	11.1969
AT1G12620	6.96498	7.15996	6.70753	6.97628	6.76808	6.97425	7.15608
AT1G12630	6.70408	6.83188	5.83567	6.13257	5.98127	5.82148	7.10095
AT1G12640	9.85164	9.75919	9.95311	9.64662	9.6833	9.45667	9.50714
AT1G12650	9.85404	10.2801	9.12998	8.39861	9.59942	10.0159	9.64405
AT1G12660	4.57249	5.10809	4.48733	3.9386	4.53723	5.23409	4.78133
AT1G12663	5.25214	6.00428	5.89945	5.67587	5.88051	6.18265	5.80296
AT1G12665	3.85231	3.63763	4.43324	3.88456	3.41896	4.5637	4.48845
AT1G12667	4.56643	4.86136	4.40951	4.41388	5.22859	5.12266	4.67265
AT1G12669	3.8584	3.84127	3.72859	4.02322	3.93336	3.80174	4.14102
AT1G12670	4.27746	4.26637	5.03747	4.13547	4.33081	3.66036	4.96668
AT1G12672	5.24635	5.61446	5.36226	5.06502	5.76942	5.63261	5.63569
AT1G12710	7.93454	7.7232	8.31561	8.41656	8.06742	6.96218	8.06742
AT1G12720	4.21205	4.19895	4.08078	4.17383	4.29731	4.40873	4.16549
AT1G12725	3.99695	3.78623	4.21999	3.89613	4.50515	4.42725	4.28121
AT1G12730	7.05124	7.11935	7.05677	7.25831	6.90109	7.1022	6.97965
AT1G12740	8.6691	8.59362	10.1895	9.52619	9.28612	8.37063	9.31289
AT1G12750	8.41514	8.16068	8.93128	8.61669	8.23229	7.70476	8.41514
AT1G12760	10.3908	10.1839	10.9503	11.2213	10.6626	10.0702	10.636
AT1G12770	8.91684	8.98899	9.36953	9.12385	8.91765	8.98899	8.99676
AT1G12775	6.69182	6.59034	7.15353	7.05035	6.53381	6.72394	6.52831
AT1G12780	9.0322	8.8563	7.54777	8.32992	8.17255	7.34308	8.01447
AT1G12790	7.54521	6.95678	7.68209	8.01821	7.34809	6.84681	6.90859
AT1G12800	8.96581	9.04778	8.83369	8.63671	8.70918	9.12796	8.61366
AT1G12805	8.1159	7.74925	7.12185	6.19917	7.98094	6.90213	7.36959
AT1G12810	8.79124	8.7246	8.72052	8.96833	8.7246	8.79958	8.83542
AT1G12820	9.74614	9.79269	9.8169	9.84501	9.73351	9.5418	9.53929
AT1G12830	10.9236	10.9553	9.90645	10.4105	10.6968	11.0779	10.5776
AT1G12840	11.8206	11.7709	12.2793	12.4125	12.1874	11.656	11.9577
AT1G12845	6.27881	7.16581	7.474	7.03776	6.55646	6.63718	6.2959
AT1G12850	10.722	10.7276	10.4018	10.2479	10.1731	10.41	10.2656
AT1G12860	4.95002	4.95002	4.82066	4.8302	5.06661	5.19814	5.09295
AT1G12870	4.48913	4.52876	4.52876	4.29091	4.68041	4.57765	4.50582
AT1G12880	5.96024	6.00908	5.86862	5.45321	5.90947	5.85097	5.879
AT1G12890	4.68425	4.87902	4.26174	4.52947	4.56012	5.00426	4.30275
AT1G12900	5.75337	5.42884	6.47145	7.54581	5.3218	5.2897	5.70842
AT1G12910	9.58593	9.52234	9.36903	9.20848	9.09414	9.36777	8.92584
AT1G12920	11.8598	12.0491	11.4582	11.2576	11.6969	11.9197	11.6101
AT1G12930	9.501	9.55304	9.42238	9.42238	9.42238	9.42238	9.24596
AT1G12940	5.65718	5.8279	5.59394	5.8279	5.8279	6.13134	5.95668
AT1G12950	8.37864	7.54463	10.1367	10.2259	9.31211	8.46173	9.46496
AT1G12960	4.27182	4.05799	3.6771	4.15581	4.31763	3.71267	3.79572
AT1G12970	9.01409	8.92845	9.30586	9.50816	9.2225	8.70249	9.15266
AT1G12980	4.94945	5.37935	5.03747	4.86111	4.8515	5.44795	5.0867
AT1G12990	8.17716	7.82172	8.15564	8.41228	8.28149	7.92433	8.43971
AT1G13000	9.3861	9.32174	9.76601	9.41184	9.3085	9.1665	9.26751
AT1G13020	10.3451	10.3673	9.99615	9.84027	10.094	10.3593	10.1764
AT1G13030	9.60192	9.52315	8.70077	8.48957	9.09701	9.71001	9.10389
AT1G13040	7.15863	6.94554	6.741	6.49855	6.68525	6.8295	6.74327
AT1G13050	8.22442	8.06917	7.8649	7.1837	7.95485	8.29891	7.95485
AT1G13060	11.9247	11.7235	11.5034	10.7906	11.421	11.6769	11.5264
AT1G13070	4.21738	4.21738	4.14146	4.31251	4.21738	4.17764	4.31251
AT1G13080	4.20804	4.0634	4.10511	4.31296	4.18876	4.57502	5.02837
AT1G13090	4.85781	4.66851	4.85781	4.6792	4.99077	4.85781	5.23646
AT1G13100	5.77956	6.02686	6.21372	6.21372	6.61251	6.95596	6.57529
AT1G13110	7.56748	7.22604	8.11599	7.98281	8.37031	7.17062	8.01121
AT1G13120	8.92647	9.19268	8.83963	8.7744	8.91078	9.21811	8.60753
AT1G13130	5.56127	5.53673	5.56718	5.59025	5.59025	5.4762	5.59025
AT1G13140	5.89346	5.88426	5.76516	5.76516	5.55484	5.8205	5.76516
AT1G13145	4.57533	5.61083	4.77906	5.30824	4.79849	5.07309	4.51255
AT1G13150	4.87122	4.85828	4.98119	4.7953	4.87122	4.83068	4.63389
AT1G13160	9.6092	9.78021	8.95729	8.27397	9.16392	9.85137	9.20028
AT1G13170	10.1971	10.2954	9.94984	9.92936	9.83135	10.0167	9.90947
AT1G13180	8.28442	8.33421	8.11791	8.10885	8.04338	7.9192	8.17394
AT1G13190	9.48563	9.33005	9.33005	9.14241	9.01393	9.04631	9.46399
AT1G13195	8.67943	8.11197	8.90295	9.75915	9.01532	8.86973	8.61464
AT1G13200	6.03551	6.02004	6.03551	6.33446	6.07656	5.81169	6.03551
AT1G13210	10.5381	10.3176	10.8394	11.189	10.8871	10.523	10.7848
AT1G13220	7.40012	8.19358	7.27968	7.266	7.40012	7.4036	7.42372
AT1G13230	4.46753	4.43951	4.43951	4.43951	4.82038	4.38982	4.45775
AT1G13250	8.06103	8.02858	7.82192	7.67142	7.808	7.79311	7.97594
AT1G13260	11.0665	11.0177	10.9326	10.4445	10.6396	10.1576	10.8089
AT1G13270	7.56591	7.85794	7.3796	6.75643	7.17619	7.5358	7.16385
AT1G13280	10.8682	10.758	11.3408	10.868	10.5951	10.4581	10.4802
AT1G13290	5.76532	5.87004	5.20928	5.55339	5.80166	5.9118	6.12456
AT1G13300	8.35423	7.83988	8.6486	8.18787	8.91849	8.55936	9.20028
AT1G13310	5.20085	5.23675	5.23675	5.23675	5.04249	5.23675	5.34403
AT1G13320	10.604	10.5793	10.5339	10.8268	10.6267	10.6321	10.672
AT1G13330	6.04656	6.29211	5.89481	5.44125	5.73748	5.74317	5.50359
AT1G13340	7.47178	7.07091	7.389	7.19116	7.36456	6.93913	7.0902
AT1G13350	9.15475	9.07808	9.75511	9.99167	9.42646	9.2496	9.42646
AT1G13360	9.37341	9.41965	10.4561	10.6659	9.73859	9.23345	9.57743
AT1G13370	6.82754	7.30907	7.08772	6.78895	7.22791	7.55421	7.29456
AT1G13380	10.1123	9.83085	9.81125	9.7237	9.44533	9.7079	9.52137
AT1G13390	10.8313	10.5012	10.8968	11.1505	11.0687	10.5199	10.8709
AT1G13400	4.57562	4.6112	4.05215	4.56533	4.52222	4.73593	4.87453
AT1G13410	6.60956	6.95326	6.5006	6.14607	6.40421	6.43462	6.20544
AT1G13420	9.75413	9.36578	8.43636	7.89535	10.206	11.0687	9.75008
AT1G13430	6.10624	5.44581	5.79783	5.77694	5.73608	5.71793	5.79783
AT1G13440	13.9594	14.0409	13.9367	14.0039	13.8357	13.8709	13.6192
AT1G13448	4.69656	4.18028	3.7284	3.75685	4.51566	4.18028	3.8902
AT1G13450	9.4521	9.48188	9.58722	9.83903	9.20847	9.3733	8.95124
AT1G13460	6.59956	6.45916	6.86146	6.54838	6.40007	6.30581	6.54244
AT1G13470	5.23298	5.20864	4.58975	5.23348	5.4132	5.58679	5.34262
AT1G13480	7.35877	7.47357	8.50516	8.61166	7.23215	7.02396	7.56309
AT1G13490	5.45451	5.55109	5.31725	5.18655	5.45451	5.39356	5.47255
AT1G13500	6.19541	6.26497	6.29092	6.67995	6.28873	6.29101	6.29595
AT1G13510	6.18458	6.48623	7.08772	7.17144	6.01131	6.30469	6.51525
AT1G13520	4.98177	5.2479	6.26048	6.09142	5.58723	5.5716	5.5716
AT1G13530	7.25651	6.78714	7.39377	7.05821	7.51371	6.98756	7.58619
AT1G13540	6.15619	6.15406	7.05487	6.97733	6.2534	6.29447	6.65178
AT1G13550	4.98269	4.68469	4.45863	5.27982	5.12266	5.07296	5.0633
AT1G13560	11.8657	11.9737	11.5467	11.2617	11.454	11.6529	11.1839
AT1G13570	7.82952	7.71728	8.56284	8.41889	7.58111	6.88314	7.10851
AT1G13580	9.51373	9.08759	9.6358	9.86988	9.57333	9.43088	9.6358
AT1G13590	7.66156	6.94237	8.29728	8.30794	7.47972	7.27928	7.15418
AT1G13600	4.44539	4.93988	4.94444	4.70115	5.15976	5.30507	5.04118
AT1G13605	3.89073	4.62147	3.75145	3.21834	3.54014	3.28049	3.84309
AT1G13607	3.35298	4.03146	3.68626	3.51008	4.11573	2.97495	4.37131
AT1G13608	5.76532	4.24575	2.63689	3.29474	3.70607	3.8743	3.68453
AT1G13609	4.20589	4.85781	4.51238	4.43986	4.31673	6.02811	4.85781
AT1G13610	4.41391	4.4428	4.46929	4.47952	4.74076	4.33516	5.05975
AT1G13620	6.31649	6.31649	5.65394	5.29391	6.68865	7.49495	6.46085
AT1G13630	5.89319	5.6427	5.6427	5.6427	5.56707	5.6427	5.44797
AT1G13635	8.69516	8.2789	6.09354	6.22161	5.86945	6.3487	6.57923
AT1G13640	9.14097	8.98081	9.44957	9.56496	8.93777	8.84096	8.85408
AT1G13650	5.09944	5.08075	4.56751	5.30776	5.97044	5.14444	4.54221
AT1G13660	3.21155	4.29276	3.66015	3.40921	5.25529	4.16005	3.63658
AT1G13670	9.73829	9.1377	10.3985	9.5964	8.91363	8.72121	9.41327
AT1G13680	5.09821	4.40938	4.57243	4.53529	4.4195	4.23866	4.74686
AT1G13690	9.48765	9.46852	9.17834	8.34842	9.23686	9.67242	9.31114
AT1G13700	6.46092	6.75224	6.65182	6.47505	6.08251	6.90889	6.65182
AT1G13710	5.19313	5.34472	6.82049	7.26207	4.96934	5.36804	5.37311
AT1G13730	11.451	11.5392	10.5699	9.82594	11.1597	11.6625	11.1132
AT1G13740	8.29422	8.0739	8.77667	8.27745	7.82776	7.95675	8.00018
AT1G13750	7.39333	7.66427	8.58327	8.60409	8.05602	7.78541	7.62062
AT1G13755	3.7258	4.3444	3.96472	3.91335	3.94476	4.49114	4.36732
AT1G13760	5.86993	6.15732	4.90123	5.98674	6.54875	6.52127	5.98674
AT1G13770	7.72131	7.55642	7.43112	7.35997	7.34055	7.45175	7.43112
AT1G13780	7.87968	7.98918	7.63468	7.87017	7.92515	7.57863	7.81123
AT1G13790	4.48035	4.83736	4.75678	4.76215	4.83736	5.21896	4.89107
AT1G13800	6.7086	6.81822	6.57037	6.40084	6.61907	6.57037	6.53592
AT1G13810	8.31857	8.47029	8.08839	7.4024	7.97372	8.08218	8.04726
AT1G13820	6.33555	6.30973	6.51383	6.35038	6.25237	5.93704	5.73844
AT1G13830	7.79024	7.47694	7.12983	7.76731	8.53951	9.30029	8.89253
AT1G13860	8.80175	8.49862	8.75692	8.64177	8.59649	8.24544	8.57748
AT1G13870	8.51317	8.86214	8.53801	8.81807	8.73985	8.87334	8.7424
AT1G13880	9.17169	8.98694	9.46577	9.5539	9.05336	8.72934	9.17169
AT1G13890	4.78964	5.16221	4.98746	5.05721	5.10232	4.68709	5.71149
AT1G13900	9.15082	9.03749	8.7858	9.06574	9.00933	8.43832	8.95615
AT1G13910	5.90195	6.11017	5.72288	6.03961	5.72288	5.68001	5.21763
AT1G13920	5.40103	5.34253	4.69302	4.99798	5.59065	5.32752	4.61879
AT1G13930	10.6878	10.438	10.9879	10.9502	10.2277	10.8577	9.88132
AT1G13940	8.25844	8.35276	8.35276	8.59777	8.25533	8.35276	8.19224
AT1G13950	8.97737	7.93787	10.0108	9.44509	9.1642	8.66596	9.12211
AT1G13960	9.43409	9.11236	10.4624	10.5303	9.63844	9.22254	9.84444
AT1G13970	6.61268	6.44304	6.83767	6.73971	7.48312	6.83767	7.08706
AT1G13980	9.90378	9.87315	10.1573	9.89107	9.7187	9.55444	9.86365
AT1G13990	8.20168	8.23983	9.22988	9.28244	8.1626	7.35742	8.31848
AT1G14000	10.5626	10.5793	10.8707	10.9287	10.5535	10.3361	10.6198
AT1G14010	10.3045	10.059	10.3045	10.2794	10.5198	10.1718	10.6061
AT1G14020	8.67414	8.75278	9.12499	8.83526	8.75821	8.71793	8.7753
AT1G14030	7.21869	7.41439	7.63706	7.69516	7.46663	7.15056	7.66315
AT1G14040	9.01917	8.66773	9.67796	9.69115	9.42094	9.77786	9.08942
AT1G14060	10.6744	11.0327	10.0933	9.51382	10.4618	11.0882	10.5175
AT1G14070	7.15133	7.41013	7.40587	7.57868	7.37597	7.48171	7.19619
AT1G14080	7.37464	7.48096	8.23313	7.87337	7.85138	7.42858	7.85725
AT1G14090	6.99492	7.11321	6.99808	7.10582	6.75984	6.95696	6.86193
AT1G14100	4.36882	4.36882	4.20589	4.36882	4.36882	4.36882	4.36882
AT1G14110	4.794	4.78299	4.2785	4.51742	5.13554	4.90299	5.02837
AT1G14120	6.21584	5.69757	6.02289	5.81801	5.69757	5.46055	5.40267
AT1G14130	9.07896	8.38812	8.99797	9.28639	9.30755	8.34991	8.81446
AT1G14140	8.78447	8.35504	8.32236	8.09473	8.32236	8.32236	8.05314
AT1G14150	5.69337	5.27672	5.15672	5.77318	4.79422	5.72986	5.4945
AT1G14160	4.32279	4.27734	4.33436	4.28121	4.68888	4.4561	4.57187
AT1G14170	9.25725	8.65078	9.55285	10.4597	10.2754	9.30815	10.462
AT1G14180	9.15781	9.33777	8.76093	8.24985	9.11522	9.45956	8.84442
AT1G14182	4.42291	5.36435	4.38985	5.62825	5.57812	4.28847	5.79047
AT1G14185	7.59754	7.34151	6.95671	6.70983	7.67776	7.29163	8.07653
AT1G14190	9.40232	9.77122	8.51963	8.52471	8.41922	7.99603	8.75035
AT1G14200	11.428	11.254	12.6643	12.5872	12.6436	11.9869	12.4974
AT1G14205	6.82825	6.5726	7.05105	7.37445	7.48188	7.14429	6.88458
AT1G14210	9.04834	8.96452	10.0286	9.63293	8.75168	8.49422	8.38568
AT1G14220	7.52984	6.70232	7.34478	7.15836	7.69928	7.04705	7.63977
AT1G14230	8.4826	8.51248	8.52598	8.45479	8.52598	8.29932	8.52598
AT1G14240	7.80722	7.33882	8.2135	8.0388	8.36641	7.9153	8.55222
AT1G14250	5.12266	4.93311	5.30318	5.07774	5.73903	5.12689	5.12266
AT1G14260	5.05186	5.76788	5.96895	6.04337	5.81759	6.0239	6.50963
AT1G14270	6.49357	7.15042	7.4992	7.61939	6.84229	7.09204	6.32879
AT1G14280	6.51417	6.59251	6.60726	6.43729	6.44828	6.61377	6.45874
AT1G14290	10.2902	10.323	10.1532	10.2902	10.4025	9.84675	10.5241
AT1G14300	10.9638	10.9465	10.0068	9.48963	10.499	10.7953	10.2288
AT1G14310	7.76687	8.25785	8.05057	7.68733	7.76687	7.67319	7.58964
AT1G14320	14.4824	14.4941	14.338	13.617	14.3446	14.5711	14.2283
AT1G14330	9.07209	9.05057	9.49138	10.0194	9.07208	8.69593	9.27548
AT1G14340	6.91903	7.00896	7.29402	6.84695	6.11811	5.83118	6.84695
AT1G14345	6.24566	5.85648	6.57697	6.28179	5.46706	6.50871	6.41545
AT1G14350	9.39055	9.55522	8.64135	8.66231	8.92378	9.10217	8.8742
AT1G14360	10.9318	10.9169	11.2936	10.9932	11.6252	10.8546	11.6457
AT1G14370	8.70299	8.56983	9.80476	9.83882	8.67485	7.65526	8.86964
AT1G14380	9.27352	9.24144	9.2764	9.37449	9.09136	9.11488	8.92759
AT1G14390	7.22976	7.50893	8.08936	7.57305	7.22431	7.62515	7.52756
AT1G14400	12.2974	12.2983	12.5698	12.7535	12.7123	12.1974	12.2229
AT1G14410	9.13142	9.08315	8.96017	8.38407	9.14915	9.41504	8.5092
AT1G14420	4.47922	4.80777	4.18545	4.83615	4.43187	4.40626	4.75348
AT1G14430	5.8219	5.85794	5.80939	5.65434	5.84938	5.8219	5.8219
AT1G14440	7.10661	7.47194	6.48326	6.51495	7.4148	7.5841	8.00828
AT1G14450	10.3446	10.4406	9.98891	9.64451	10.1167	9.94935	9.9154
AT1G14460	6.73477	6.78511	7.15005	6.85616	6.42723	6.78511	6.45598
AT1G14470	6.57455	6.78518	6.99428	7.02435	6.63165	6.69028	6.40071
AT1G14480	8.75974	8.51141	9.02099	9.19239	7.83347	7.63931	8.09502
AT1G14490	7.28739	7.41756	6.35257	7.42581	6.1834	7.25732	7.65018
AT1G14500	5.3665	5.11259	5.63391	5.34277	5.36407	5.20409	4.76578
AT1G14510	11.8415	11.966	11.7061	11.8647	11.6338	11.7655	11.4208
AT1G14518	3.97486	3.8376	3.9435	3.9246	4.63569	4.33081	3.97486
AT1G14520	5.7755	5.04784	4.82375	6.22517	6.45999	5.62495	5.84119
AT1G14530	9.43143	9.16635	9.77631	10.0814	9.43143	8.84021	9.44072
AT1G14540	10.8841	10.6226	10.8972	11.7597	11.4084	10.787	11.1047
AT1G14550	9.16133	8.89816	8.89811	8.47332	9.27804	8.93397	9.16133
AT1G14560	9.10454	8.96825	9.26237	9.52048	9.07174	9.01832	9.04187
AT1G14570	10.3154	10.3536	10.2508	9.92594	10.3054	10.2127	10.1218
AT1G14580	6.34614	6.25543	6.13027	5.97745	6.54466	7.55851	6.91653
AT1G14590	7.32706	7.35539	7.46028	7.81676	7.1267	7.22938	7.09829
AT1G14600	6.08711	5.94732	5.84989	6.03036	6.19846	6.61918	6.4863
AT1G14610	12.1422	12.3205	11.4877	11.4446	11.8451	12.2046	11.7741
AT1G14620	10.0743	10.2609	9.9179	9.82428	9.75439	10.3178	9.72547
AT1G14630	5.22253	5.50197	5.94047	5.44451	4.51066	4.87029	4.39509
AT1G14640	6.70386	6.63783	6.70386	6.44245	6.44918	6.70386	6.70386
AT1G14650	11.1737	11.3082	10.9875	10.3851	10.9356	11.3782	10.9688
AT1G14660	7.16123	7.32504	7.57761	7.7129	7.22683	7.18362	7.17041
AT1G14670	11.3039	11.1782	11.3765	11.28	11.0454	11.0395	11.1318
AT1G14680	6.07318	5.92256	5.53652	5.44863	5.60386	5.68472	5.68472
AT1G14685	9.30125	9.47662	9.56345	9.0178	9.2912	9.10843	9.30189
AT1G14686	4.68024	5.15112	4.37087	4.20954	4.67867	4.69883	4.84126
AT1G14687	5.44738	5.60025	4.56575	4.40323	4.14624	4.802	5.02863
AT1G14690	8.68558	8.83797	8.54426	8.68558	8.68558	8.9304	8.54982
AT1G14700	4.71992	5.18469	5.48888	5.58892	4.62468	5.03903	5.11741
AT1G14710	11.1827	11.2364	11.3704	11.2829	11.1493	11.1736	11.1074
AT1G14720	6.98967	7.40346	7.1093	7.56132	6.99203	6.99022	6.72921
AT1G14730	6.73575	5.87758	6.42714	6.73575	6.80713	6.33324	6.79724
AT1G14740	9.75233	9.73983	9.92026	10.1484	9.52189	9.44085	9.52834
AT1G14750	7.69001	7.88856	7.53632	7.29379	7.42423	6.50754	7.41459
AT1G14755	3.97253	6.03948	4.32727	4.17344	5.02224	4.34266	5.08029
AT1G14760	5.75005	5.96215	5.55926	5.44389	6.10814	6.24554	5.70555
AT1G14770	7.12944	7.24933	7.01274	7.31606	7.07817	7.46101	7.20622
AT1G14780	8.37362	8.111	9.34372	9.08815	9.07128	8.24251	8.72259
AT1G14790	5.28783	5.52795	5.30371	5.28783	5.28783	5.28783	5.28783
AT1G14810	11.5183	11.7986	10.8861	10.3438	11.1748	11.6793	10.9413
AT1G14820	8.48141	8.47722	8.34807	8.1566	8.00629	8.69277	8.16925
AT1G14830	11.619	11.5922	11.3363	11.48	11.48	11.4482	11.5167
AT1G14840	7.81749	7.88215	7.80237	7.53205	7.81655	7.90285	7.89465
AT1G14850	10.3246	10.5719	10.3037	10.3037	10.2923	10.382	10.0699
AT1G14860	7.91056	8.01631	8.62223	9.31214	8.4619	8.29128	8.65262
AT1G14870	11.9782	11.1145	12.8931	13.4376	12.2453	11.5372	12.1524
AT1G14880	6.10301	5.20004	6.09355	6.7567	5.98389	5.54789	6.18718
AT1G14890	10.3554	10.0258	11.994	11.743	9.62474	8.23766	9.79771
AT1G14900	10.3621	10.1089	9.95115	9.69122	10.1331	10.4749	10.1247
AT1G14910	10.5728	10.4591	10.7021	10.4115	10.0961	9.92382	10.0922
AT1G14920	9.15232	9.06522	9.12707	8.51371	8.76064	8.7868	8.70966
AT1G14930	7.02268	7.39984	6.73014	7.12781	7.38535	7.26567	7.87262
AT1G14940	6.70693	7.10332	6.43787	6.50494	6.43787	7.29892	7.11947
AT1G14950	6.946	6.82083	6.1082	6.41353	6.85691	7.44798	7.66076
AT1G14960	10.3372	9.83889	9.43728	9.53145	10.2161	9.95536	10.0524
AT1G14970	9.09365	9.24897	9.53529	9.3122	9.03911	8.97728	8.70658
AT1G14980	12.3336	12.5385	11.7587	11.1939	12.0222	12.5402	11.8077
AT1G14990	9.52605	9.90713	9.06468	9.33143	9.53415	9.49393	9.29038
AT1G15000	7.94266	7.90678	7.94266	7.36561	8.13976	8.6307	8.04945
AT1G15010	9.94482	9.53802	11.6759	11.6137	10.0746	9.20828	9.74608
AT1G15020	9.11479	9.17448	9.00495	9.12958	8.88026	8.7289	9.11832
AT1G15030	10.5234	10.5867	10.6629	10.5069	10.2179	10.1094	10.3691
AT1G15040	10.77	10.2708	10.0872	9.97236	11.1315	10.0549	10.9871
AT1G15050	5.58858	6.0857	5.79199	6.37441	6.26704	6.10564	6.25536
AT1G15060	9.05456	9.08853	9.18758	9.44693	9.08226	8.91748	8.9934
AT1G15080	8.20228	8.2306	8.04998	8.10307	8.47887	8.79151	8.12363
AT1G15100	10.244	9.8596	11.4418	11.9219	10.4763	8.98943	10.3757
AT1G15110	10.2985	9.9541	10.7946	10.8877	10.3016	10.2243	10.1745
AT1G15120	11.7019	11.7678	12.0323	11.735	11.6829	11.7623	11.5526
AT1G15125	7.53542	7.33386	8.73662	8.81084	7.60572	7.50664	7.52557
AT1G15130	10.1704	10.1531	10.6144	11.0273	10.4335	10.0158	10.3299
AT1G15140	10.5503	10.2904	11.0224	11.3881	10.5348	10.523	10.4399
AT1G15150	6.85036	6.8568	6.93088	6.86963	6.29983	6.8568	6.8568
AT1G15160	7.84982	7.78594	8.46438	8.17014	7.84982	8.08656	7.47011
AT1G15165	6.78093	6.80886	7.75835	8.16279	6.94423	7.61271	7.15966
AT1G15170	8.04732	8.75927	9.75505	9.0287	8.36364	8.80861	8.27148
AT1G15175	5.24314	5.07644	5.7011	6.19752	5.03747	5.20819	5.5724
AT1G15180	7.10571	7.23845	8.39271	8.50582	7.72836	7.59952	7.63228
AT1G15190	8.10583	8.47417	8.96047	8.35434	8.11154	8.77864	8.48438
AT1G15200	10.9851	11.0705	10.8044	10.8117	10.716	11.1412	10.5863
AT1G15210	11.4594	11.274	11.7843	12.1258	11.7941	11.5755	11.7487
AT1G15215	9.72476	9.93239	9.55386	9.32513	9.11478	9.33972	9.44874
AT1G15220	8.57632	7.88739	8.22376	8.02647	7.5512	7.88566	7.05041
AT1G15230	10.2725	10.2952	9.97429	9.99309	9.55135	10.169	9.83903
AT1G15240	9.75199	9.80341	9.88709	10.1336	9.80341	9.4607	9.90305
AT1G15250	10.691	10.8562	10.1487	9.94636	10.5735	11.1729	10.4772
AT1G15260	6.58262	6.29375	7.8753	8.23633	7.21999	6.83401	7.40569
AT1G15270	9.95748	9.42333	9.32563	10.0968	9.43948	9.64124	9.09146
AT1G15280	10.7767	10.7898	10.756	10.4968	10.495	10.8622	10.6532
AT1G15290	8.67551	8.58875	7.74759	7.49154	8.98678	9.41255	8.85088
AT1G15300	7.68212	8.07057	7.54601	7.52912	7.66312	7.77933	7.66312
AT1G15310	8.0568	7.81462	7.1654	7.23107	7.47551	7.47551	7.4414
AT1G15320	5.76559	5.85408	5.16565	5.14531	5.60043	5.60043	5.54464
AT1G15330	7.01701	6.94782	8.10469	7.4522	6.51864	6.38667	6.65357
AT1G15340	10.805	10.8097	10.4843	10.3748	10.7297	10.8439	10.5661
AT1G15350	12.3861	12.2605	11.8191	12.3861	12.7874	12.4418	12.6799
AT1G15360	7.70997	7.75581	7.11122	7.24093	7.70997	7.70997	8.26928
AT1G15370	10.0419	10.158	10.3352	10.134	9.93475	9.94799	10.1851
AT1G15380	6.62923	6.50997	6.71364	6.83322	6.84281	6.82776	6.61427
AT1G15385	7.18292	7.92979	7.5962	8.99834	7.5088	8.01489	7.45
AT1G15390	8.86565	8.95194	9.06723	8.73639	8.65109	8.99071	8.72673
AT1G15400	8.67012	8.29833	8.93788	9.21995	9.22477	9.14074	8.9793
AT1G15405	14.7256	14.6547	15.1289	15.0336	14.5463	14.8453	14.6256
AT1G15410	7.42368	7.24344	7.90034	7.52802	7.23172	7.52802	7.52802
AT1G15415	7.96745	8.13715	7.29056	7.88866	7.46618	7.96745	7.76393
AT1G15420	10.2774	10.1943	9.87006	9.68606	9.87006	10.6368	9.58528
AT1G15430	10.258	10.4227	11.1496	11.4458	10.5458	10.1234	10.5392
AT1G15440	11.1639	11.3646	10.5991	10.3902	11.0107	11.479	10.8475
AT1G15460	6.74013	6.5971	6.48551	6.54963	7.29535	7.54698	6.99795
AT1G15470	9.24719	9.11943	9.29144	8.89997	9.18012	9.48833	9.49676
AT1G15480	9.74848	9.72661	9.03937	8.38336	9.31373	9.7037	9.31373
AT1G15490	9.2262	9.2706	9.39711	9.57683	9.34045	8.92622	9.34045
AT1G15500	11.3887	11.4131	11.7088	11.3117	11.227	11.4779	11.0905
AT1G15510	6.3919	6.56911	6.26214	6.28408	6.35453	6.44005	6.4604
AT1G15520	8.24208	8.13421	11.4747	12.2477	8.57301	7.7656	8.04224
AT1G15530	8.91615	8.74308	9.86877	10.5868	9.53036	8.7721	9.43087
AT1G15540	5.28038	4.67265	4.9504	4.9504	5.19471	4.9504	4.9504
AT1G15550	6.47217	6.15686	8.01679	7.72759	7.4939	7.3409	7.51557
AT1G15560	4.25696	4.05464	4.30507	3.87571	4.11107	4.11107	4.11107
AT1G15570	10.464	10.3294	10.4427	9.76217	10.1416	10.2001	9.99278
AT1G15580	9.16659	8.82042	9.63205	9.32123	9.07173	7.62514	8.75216
AT1G15590	3.50918	3.55607	4.21593	4.4018	3.40734	3.21173	3.82431
AT1G15600	4.46177	3.93083	3.68408	3.80054	4.51954	3.90815	3.98216
AT1G15610	4.54369	4.81796	4.50103	4.41624	4.18201	4.55108	5.25832
AT1G15620	4.25448	4.46792	4.08114	4.30664	4.30664	4.45503	4.30664
AT1G15630	4.9829	4.5712	4.74979	4.39876	4.3848	3.94394	4.84696
AT1G15640	6.22443	6.2218	6.30421	7.07304	7.40996	6.61665	6.85004
AT1G15660	9.17633	9.24226	8.78513	8.31551	8.8485	9.31721	8.8485
AT1G15670	11.2069	10.6297	12.4222	12.1901	12.0454	10.959	11.9038
AT1G15680	5.13711	5.13711	5.13711	5.13711	5.13711	5.13711	5.30125
AT1G15690	13.3001	13.3421	13.0751	12.941	13.1348	13.2424	13.0793
AT1G15700	8.16682	8.07706	8.77816	8.80811	7.76942	7.38467	7.60374
AT1G15710	8.7924	8.40313	8.78834	9.0202	8.58088	8.73565	8.63333
AT1G15720	8.09486	8.07409	8.15142	8.0187	8.0187	7.86162	7.92558
AT1G15730	7.77429	8.185	7.82104	7.82104	7.60411	7.99439	7.82104
AT1G15740	7.22477	7.09204	8.15683	8.38898	6.97587	7.04975	6.97238
AT1G15750	11.3793	11.4115	11.4783	11.5192	11.3457	11.3272	11.0731
AT1G15757	3.97924	3.27164	3.33668	3.33765	4.90158	3.63672	4.85866
AT1G15760	7.84982	7.7243	7.27075	6.78763	7.92957	8.44819	7.97678
AT1G15770	4.98452	5.25126	4.83828	5.05754	4.98452	4.99489	4.97613
AT1G15780	10.2582	10.0851	10.1926	10.4159	10.0723	10.0562	9.83262
AT1G15790	6.73821	6.14864	6.57529	6.57529	6.9493	6.70503	6.24447
AT1G15800	10.2004	9.99373	10.8671	11.0961	10.3972	10.3321	10.294
AT1G15810	10.407	10.5763	9.9374	9.16083	9.93978	10.5107	9.91272
AT1G15820	7.81727	8.15751	8.72	9.32712	8.25782	8.05794	8.52579
AT1G15825	6.5488	7.0525	6.10169	6.06106	6.23689	7.40913	7.0402
AT1G15830	8.40743	8.32204	7.31204	7.29501	7.88686	8.24019	8.96059
AT1G15840	7.68243	8.23681	6.36123	6.16999	7.23394	7.75792	8.91159
AT1G15850	4.69375	5.08946	4.53859	5.74357	4.67161	5.49143	5.44375
AT1G15860	8.37277	8.20469	8.38489	8.20469	8.20469	8.19106	8.20469
AT1G15870	7.7466	8.02342	6.83447	6.28211	7.23492	7.9337	7.48491
AT1G15880	9.95134	9.87833	9.75835	10.1544	9.96018	9.49564	9.66899
AT1G15885	5.70045	4.71998	5.66217	5.67587	5.08946	5.05282	5.01087
AT1G15890	4.3501	4.71703	5.27262	4.79035	4.79035	4.75057	4.8284
AT1G15900	8.83083	8.53494	8.15493	8.54973	8.20256	8.53494	9.11988
AT1G15910	9.56295	9.60749	9.51474	8.78949	9.13514	9.59017	9.08704
AT1G15920	8.80895	8.89994	9.19179	8.77559	8.5634	8.59318	8.41044
AT1G15930	14.4829	14.5083	14.2005	13.833	14.3243	14.5384	14.1918
AT1G15940	9.50285	9.6716	9.37104	8.89082	9.37104	9.66533	9.44216
AT1G15950	12.3573	11.9626	12.1507	12.0109	11.9055	11.6557	11.7271
AT1G15960	6.74484	7.00308	6.2901	6.47581	6.29838	5.87704	5.70057
AT1G15970	9.35727	9.06215	9.22379	9.44367	9.22379	8.84863	9.3431
AT1G15980	4.52957	4.18868	4.52957	4.7189	4.84736	4.29831	4.52957
AT1G15990	4.46349	4.61775	4.69231	4.98811	4.61775	4.61775	4.79185
AT1G16000	10.4613	10.1858	9.84463	9.09609	10.0813	10.4528	10.054
AT1G16010	9.25907	9.12587	10.2682	10.3943	9.32253	9.42784	9.34069
AT1G16020	8.44672	8.63535	8.92019	8.66191	8.63535	8.63535	8.63535
AT1G16025	7.46744	7.14896	8.16018	8.54106	8.57109	7.95476	7.89362
AT1G16030	11.0687	10.44	12.9469	12.9851	12.6694	11.5087	12.2366
AT1G16040	9.04251	8.80372	9.47735	9.09842	8.95576	9.24799	9.09296
AT1G16060	6.71717	6.41622	5.87199	6.01479	6.11202	6.67933	6.65025
AT1G16070	7.36685	8.05101	6.03145	6.50677	7.2844	7.31612	7.06537
AT1G16080	8.66147	8.55811	8.25575	7.82177	7.74585	8.47902	8.11999
AT1G16090	5.70318	6.52274	5.5246	5.60431	5.8084	6.0061	5.8897
AT1G16110	5.70322	5.44816	5.83755	5.81462	5.83755	5.76454	5.9616
AT1G16120	6.22757	6.42393	6.50181	6.42393	6.42393	6.07058	6.38736
AT1G16130	6.55857	6.36616	6.57648	6.6445	6.542	6.28	6.61544
AT1G16140	4.97568	4.81622	4.93265	4.88601	4.88601	4.88601	5.06012
AT1G16150	6.52702	6.63004	8.20094	7.86055	7.23031	6.07607	7.17969
AT1G16160	6.54054	6.18069	7.5593	7.3645	6.73729	6.31699	7.05963
AT1G16170	11.32	10.8321	10.7872	10.9465	11.9387	11.1519	11.7937
AT1G16180	10.526	10.312	11.2417	12.0076	10.8757	10.3241	10.6126
AT1G16190	12.3933	12.4554	11.6667	11.5887	12.085	12.4183	12.0242
AT1G16210	10.8519	10.8435	10.6183	11.035	10.8468	10.8468	10.6353
AT1G16220	7.00919	7.07325	6.93565	5.75611	7.10413	7.71326	7.41631
AT1G16225	4.99414	3.87803	4.14966	4.39043	4.20077	4.112	4.37344
AT1G16230	5.13842	5.66553	4.7282	5.57075	5.48709	5.48883	5.85882
AT1G16240	10.1759	9.98281	9.87063	10.3123	10.3464	9.65999	10.196
AT1G16250	7.73942	7.88175	7.99794	7.84982	7.8295	7.74258	7.90017
AT1G16260	4.9153	4.94206	4.94206	5.54068	4.70418	4.94206	4.94206
AT1G16270	10.2816	10.3219	9.98753	9.80356	10.0153	10.1606	9.88355
AT1G16280	8.65943	9.01786	8.10282	8.07216	8.73602	9.21227	8.46722
AT1G16290	5.3361	5.19934	4.81721	4.34851	4.80241	4.93988	5.06158
AT1G16300	10.2472	10.1874	10.2395	9.7657	10.1533	10.6153	10.0511
AT1G16310	5.79307	5.74113	4.95964	5.467	6.19295	6.66253	5.9878
AT1G16320	6.05075	5.85198	6.31569	6.63655	5.87323	5.49332	5.9732
AT1G16330	8.94817	9.06044	7.64885	7.84345	8.61215	8.7805	8.66477
AT1G16340	9.91996	10.0229	9.89934	10.145	9.68265	9.58738	9.24236
AT1G16350	10.601	10.6948	10.5234	9.92162	10.4663	10.8448	10.3966
AT1G16360	4.56563	4.77842	4.46838	4.82638	4.54668	5.39065	5.20717
AT1G16370	8.85188	8.49856	10.0492	9.70413	9.57328	9.48635	9.23295
AT1G16380	5.63809	5.63809	6.10272	5.69581	5.61061	5.63809	5.60559
AT1G16390	5.49425	6.02298	5.65394	5.61611	6.40564	6.76676	6.68995
AT1G16400	5.28995	5.45169	6.8453	6.41527	5.21663	5.42746	5.33019
AT1G16410	4.9538	4.9538	4.9538	4.88688	4.99084	5.12273	4.9538
AT1G16420	5.70399	5.69944	5.85119	6.04597	6.16875	5.86495	5.99655
AT1G16430	7.92846	7.35784	6.9975	6.93127	7.21285	7.85896	7.56652
AT1G16440	7.23545	6.23208	7.1679	6.92312	8.22833	7.21229	8.68902
AT1G16445	6.7536	6.82087	6.57529	5.96891	6.57529	6.86695	6.81386
AT1G16460	9.77226	9.66613	9.9109	9.56838	9.58964	9.69029	9.51755
AT1G16470	10.1825	10.2079	9.85407	9.10589	9.93013	9.85407	9.87786
AT1G16480	6.8021	6.85614	6.71458	6.71458	6.55393	6.71458	6.71458
AT1G16490	7.47393	7.46574	6.45662	6.73437	7.01777	6.78933	7.0036
AT1G16500	7.42806	7.66016	7.3062	6.77517	7.36932	7.94857	7.83284
AT1G16510	9.54263	9.33435	8.46043	8.80837	9.05781	9.29925	9.46089
AT1G16520	10.9226	10.6305	10.871	10.1756	10.5412	10.5631	10.3932
AT1G16530	9.31395	8.84208	7.53171	7.83043	7.19798	6.26953	7.70731
AT1G16540	8.13398	7.9952	8.68762	8.48279	7.88712	7.74674	8.05044
AT1G16550	7.19192	7.50579	7.18457	6.60859	7.05871	7.41956	7.11841
AT1G16560	10.4918	10.3504	10.2595	9.95416	10.5868	10.4655	10.524
AT1G16570	9.46382	9.46404	9.66873	9.50423	9.17771	9.16059	9.12771
AT1G16590	8.34619	8.43612	8.20652	7.64022	8.01754	8.20652	8.21971
AT1G16600	3.68723	3.62464	3.93712	4.27215	3.62242	4.3196	3.47425
AT1G16610	12.1223	12.0368	11.7573	11.6172	11.9357	12.241	11.7015
AT1G16630	9.5908	9.71341	8.36936	8.53222	9.51198	9.95807	9.14656
AT1G16640	6.47436	6.33401	6.46777	5.72744	6.29519	7.17443	6.4167
AT1G16650	7.84965	8.01239	7.54093	7.50909	7.65948	7.87735	7.11352
AT1G16660	4.21754	4.18993	3.95741	4.09772	4.20827	4.09772	4.18365
AT1G16670	9.0981	8.92322	10.0356	9.85298	9.79978	8.7871	9.65431
AT1G16680	8.46499	8.81613	7.99839	7.97406	8.4247	8.46617	8.28986
AT1G16690	8.73199	9.0099	8.59725	8.34289	8.66107	8.92757	8.66107
AT1G16700	11.1953	11.0292	11.1173	10.3099	11.1916	10.9516	10.985
AT1G16705	5.40178	6.69059	5.67631	5.90418	5.26103	5.25987	4.85092
AT1G16710	9.19389	9.15051	9.40543	9.0466	8.91371	8.96872	8.98507
AT1G16720	8.15747	8.00708	8.11141	7.84953	8.11101	8.11272	8.30662
AT1G16730	6.90097	6.37068	6.63147	6.51888	6.31585	7.07275	7.18111
AT1G16740	11.2102	11.2553	11.2841	10.7064	11.0415	11.4826	10.8204
AT1G16750	5.12266	5.12266	4.91018	5.13602	5.12266	5.12266	5.5413
AT1G16760	4.44216	4.32746	4.44216	4.41919	4.44216	4.51644	4.51877
AT1G16770	4.72337	5.2391	4.83666	4.81158	4.83666	5.12266	4.84899
AT1G16780	7.35006	7.27654	7.43413	7.49886	7.35006	7.22949	7.57778
AT1G16790	7.73632	7.82301	7.63134	7.4252	7.33859	7.15471	7.79431
AT1G16800	7.71885	7.99778	7.71885	7.71885	7.64426	7.96678	7.4522
AT1G16810	10.1328	9.8655	10.3269	9.25022	9.1738	10.2362	9.83566
AT1G16820	8.33844	8.57346	7.75955	7.99187	7.94134	8.23451	8.44919
AT1G16830	6.543	6.543	6.543	6.63958	6.4028	6.543	6.543
AT1G16840	10.1878	9.85386	10.9853	11.2725	10.2247	9.54643	10.2113
AT1G16850	8.96357	8.84896	9.97729	10.9067	9.2061	8.57533	8.71662
AT1G16860	10.6835	10.3992	11.2622	11.191	10.6323	10.2335	10.6323
AT1G16870	11.199	11.3818	10.5877	10.5292	11.0232	11.2656	10.9877
AT1G16880	9.78319	9.95678	9.61959	9.90291	9.96344	10.1188	9.46625
AT1G16890	9.24614	9.16804	9.27003	9.96652	9.11438	8.48322	8.54996
AT1G16900	9.89241	9.94249	9.62321	9.62321	9.5865	9.80384	9.33994
AT1G16905	6.84785	6.79824	6.95317	6.96531	6.95317	6.80746	6.89531
AT1G16910	5.41013	5.41013	5.32939	5.17345	5.41013	5.40272	5.4387
AT1G16920	11.8538	12.0311	11.9404	11.5863	11.8974	11.8963	11.6767
AT1G16930	6.04721	5.59636	6.50997	6.52726	6.11586	5.99182	5.74404
AT1G16940	4.44694	4.02624	4.02624	3.80563	4.16518	4.02624	4.06929
AT1G16950	5.57189	5.73608	4.32732	4.97997	5.18539	5.92782	5.82267
AT1G16960	3.58797	3.66761	3.69422	3.26054	4.43324	3.673	4.033
AT1G16970	9.28176	9.01804	8.85532	8.87305	8.98597	9.05428	8.84388
AT1G16980	4.17042	4.17042	4.05104	3.95086	4.0106	4.18308	4.21147
AT1G17000	3.96773	3.84058	3.87468	4.00116	4.01991	3.96773	4.1098
AT1G17010	5.37542	5.26281	5.1046	5.25702	5.20699	5.27685	5.34284
AT1G17020	5.47254	5.49261	6.12819	6.52227	5.39725	4.99278	5.59016
AT1G17030	4.17032	4.3584	4.17032	4.20935	4.21887	4.07001	4.22492
AT1G17040	7.11557	7.53472	7.06903	6.73935	6.75396	7.0889	6.61153
AT1G17050	8.46604	8.32437	8.29873	8.34627	7.78492	8.10997	8.04121
AT1G17060	8.26174	7.68973	9.09436	10.0203	9.54256	8.46739	9.21263
AT1G17070	8.73962	8.67915	9.16255	9.19861	8.73962	8.73962	8.54168
AT1G17080	9.40004	8.84591	9.86428	10.4016	9.88563	9.19471	9.37632
AT1G17090	7.17925	6.85112	6.41424	6.86855	6.90736	6.92975	6.46248
AT1G17100	7.99821	8.36741	9.05806	9.23844	8.46299	8.38878	8.18279
AT1G17110	9.97652	10.0409	10.1057	10.2548	9.85569	10.0373	9.53043
AT1G17120	8.49024	8.24586	8.4913	8.24317	8.01583	8.08418	8.1452
AT1G17130	10.7664	10.8064	10.0831	10.0757	10.6274	11.0253	10.7556
AT1G17140	9.6959	9.81928	9.30865	9.23235	9.30865	9.4227	9.13769
AT1G17145	9.50333	8.95015	9.78094	10.4655	9.69543	9.70475	9.13405
AT1G17150	3.74057	3.95603	3.62537	3.83127	4.11846	3.92643	3.83127
AT1G17160	9.30125	9.31361	9.7036	9.18654	9.32121	8.92652	9.43921
AT1G17170	12.1974	11.815	12.941	12.9951	11.3785	11.0272	11.4439
AT1G17180	10.6457	10.0753	10.4241	10.7876	9.74823	8.77099	10.1742
AT1G17190	12.6065	12.2433	12.9544	12.6965	13.122	12.5208	12.9314
AT1G17200	6.389	6.389	6.389	6.47884	6.19168	6.389	6.91023
AT1G17210	10.5861	10.6601	10.8304	10.9504	10.6192	10.5153	10.5086
AT1G17220	8.20522	8.30975	8.46473	8.15125	8.05503	8.32365	8.24058
AT1G17230	5.47343	5.47343	5.68738	5.47343	5.39643	5.47343	5.47343
AT1G17235	4.68164	4.54717	4.71563	4.68222	4.61117	5.04853	4.86838
AT1G17240	4.73319	4.72149	4.65754	4.65722	4.65651	4.76224	4.72149
AT1G17250	5.91727	5.91727	6.03395	5.72646	5.91727	5.80553	5.91727
AT1G17260	5.56101	5.51419	5.46359	5.44637	5.49859	5.44028	5.98609
AT1G17270	7.46751	7.56862	7.68954	7.55743	7.56862	7.40383	7.56862
AT1G17275	4.91713	4.96679	4.96679	4.69869	4.96679	4.96679	5.13613
AT1G17277	5.73014	5.70923	5.1924	5.89082	5.87133	7.00383	6.28845
AT1G17280	8.41103	9.06966	8.73371	8.81377	8.93003	8.54456	8.41987
AT1G17285	8.00334	7.14505	9.51928	8.14648	7.02756	8.21065	7.48533
AT1G17290	11.3913	11.5753	12.0783	12.2557	11.7144	11.5921	11.7705
AT1G17300	7.18217	6.85227	8.28837	7.86044	7.60085	8.14792	7.82556
AT1G17310	6.64144	7.13153	6.27274	6.92839	7.10407	7.50653	7.23919
AT1G17330	9.4165	9.00697	9.18039	9.07302	9.15243	9.43128	9.18039
AT1G17340	9.81157	9.44428	10.3845	10.6483	11.0154	10.1906	10.8921
AT1G17345	6.83038	5.61788	8.01406	7.70675	6.91939	5.18064	6.83038
AT1G17350	9.35502	9.35502	9.46663	8.91562	9.42529	9.22381	9.08689
AT1G17360	9.37994	9.05265	9.79793	9.93036	9.15768	8.65491	9.4582
AT1G17370	11.1063	11.1448	10.7156	10.9358	10.9367	11.1531	10.7484
AT1G17380	10.1561	9.49224	10.2092	10.4629	9.57933	8.64596	9.55825
AT1G17390	4.36084	4.18601	4.46597	4.32299	4.33865	4.95062	4.4101
AT1G17400	4.66428	4.6108	4.6108	4.25073	4.64292	5.68235	4.86443
AT1G17410	8.86618	8.69993	8.70898	8.93537	8.70898	8.70898	8.75659
AT1G17420	10.598	10.4656	11.9674	11.9418	9.99156	8.94064	10.0936
AT1G17430	8.89063	9.00694	9.48232	9.00694	8.66533	8.43094	9.05437
AT1G17440	9.72024	9.67685	10.0141	10.2335	9.72024	9.72368	9.55737
AT1G17450	8.15624	8.27101	8.16973	8.3413	8.14795	8.13122	7.8904
AT1G17455	7.62536	6.25906	7.6674	7.42088	7.29671	7.66316	8.02189
AT1G17460	5.92144	6.57192	6.38124	6.08159	6.08159	6.23357	6.03902
AT1G17470	10.6552	10.5799	10.2385	9.43906	10.1522	10.4733	10.0292
AT1G17480	6.45428	6.42916	6.45428	5.91927	7.07029	6.95684	6.45428
AT1G17490	9.03974	9.3859	9.19208	8.80621	9.15572	10.0022	9.59892
AT1G17495	4.10585	3.99234	4.09106	4.09106	4.15298	4.09651	4.09106
AT1G17500	9.1672	9.14568	9.90193	9.78257	9.33477	8.80335	9.51071
AT1G17510	9.52842	9.40711	9.05742	8.29169	8.66188	8.80518	8.47596
AT1G17520	9.57291	9.47321	9.59307	9.54639	9.26394	9.55321	9.30969
AT1G17530	10.167	10.2209	10.4792	9.76302	9.85685	10.0979	9.84777
AT1G17540	5.03316	5.09782	5.09364	5.09782	5.07904	5.09782	5.77085
AT1G17545	4.04794	5.3409	4.26555	3.97738	3.89235	4.46133	4.82467
AT1G17550	9.98273	9.82588	10.2656	10.48	10.2432	9.7951	10.3496
AT1G17560	8.6699	8.89395	8.57926	8.26169	8.54355	8.61946	8.3911
AT1G17580	8.74022	8.86722	9.0032	8.89844	8.78048	8.74111	8.78679
AT1G17590	7.04871	6.6699	6.89811	6.77429	6.58867	6.6699	6.27932
AT1G17600	4.83609	4.70948	5.07027	4.95148	4.92362	4.66047	4.94476
AT1G17610	4.61412	4.59739	4.46792	4.53395	4.48686	4.24538	4.3732
AT1G17615	4.72077	4.9991	4.7672	4.76395	5.22005	4.76345	5.14731
AT1G17620	11.7066	11.4264	11.9642	11.6637	11.7145	11.3254	11.5946
AT1G17630	6.20802	6.17814	6.09104	5.72998	6.09104	6.62043	6.02168
AT1G17640	7.44407	7.49349	7.20942	7.00759	7.44407	7.36951	7.49294
AT1G17650	7.65993	7.28302	7.63804	7.86296	7.05259	7.25845	7.41726
AT1G17665	6.87716	6.92653	7.33371	7.49442	6.87716	6.87716	6.87716
AT1G17680	8.49416	8.49786	8.33771	8.32319	8.32319	8.29545	8.11817
AT1G17690	10.1083	10.4188	9.56256	9.55484	9.95488	10.5318	9.90893
AT1G17700	6.22316	5.88805	5.74953	6.13257	6.22316	6.33325	6.57059
AT1G17710	3.97229	4.15639	4.08026	4.11467	4.29148	4.09219	4.45955
AT1G17720	11.0405	11.0706	11.1501	11.2968	11.0719	11.1285	11.0133
AT1G17730	10.3286	10.2849	10.5375	10.2955	10.3554	9.72664	10.2178
AT1G17745	10.65	10.0652	11.2213	11.4282	10.6329	10.2588	10.8191
AT1G17750	10.2994	10.1102	10.4888	10.4013	9.87536	8.91901	9.58351
AT1G17760	9.0787	9.26732	9.38405	9.46974	8.99637	9.17996	8.91929
AT1G17770	4.39817	4.4034	4.20813	4.09439	4.61034	4.48884	4.42408
AT1G17780	5.65441	5.64063	5.64063	5.83652	5.64063	5.90947	5.20157
AT1G17790	8.01703	8.40443	8.01703	8.06084	7.93245	7.85789	8.02053
AT1G17800	5.088	5.98099	4.66648	4.85608	5.13579	5.28403	6.00469
AT1G17810	6.57219	6.43831	6.51729	6.06507	6.74914	6.66793	6.97109
AT1G17820	7.02938	6.89771	7.20699	7.40055	7.08526	7.08526	6.97768
AT1G17830	5.52078	5.79011	6.59841	7.26852	5.41859	5.76216	5.55569
AT1G17840	5.7154	5.71122	5.70517	6.15295	5.7154	5.7154	5.7154
AT1G17850	7.76478	7.88138	7.90994	7.72884	7.32033	7.72884	7.38689
AT1G17860	10.5566	10.3321	10.8314	10.7074	10.9011	10.5931	10.7431
AT1G17870	7.38795	7.4418	7.60804	7.81717	7.57953	7.56035	7.55901
AT1G17880	13.3508	13.2659	12.3279	11.8075	12.8236	13.3662	12.602
AT1G17890	11.1775	11.318	11.6622	11.5629	11.366	11.1668	11.2846
AT1G17900	4.47652	3.88813	4.91085	3.74936	7.12556	6.74094	4.8783
AT1G17910	4.63005	4.31466	4.17753	4.32345	4.30971	4.32974	4.32974
AT1G17920	5.25684	5.31783	5.25684	5.1369	5.25684	5.46515	5.25684
AT1G17930	8.64248	8.89017	8.22796	8.47092	8.31297	8.35196	8.14596
AT1G17940	7.07743	7.10895	7.08475	7.55789	7.49097	7.14098	7.10613
AT1G17950	6.76612	6.57274	4.97414	5.05331	6.00572	4.99507	6.04191
AT1G17960	5.20157	5.44016	5.31051	5.10366	5.60405	5.31051	5.31051
AT1G17970	7.62823	7.50172	7.59055	7.44835	8.04498	8.79149	7.80261
AT1G17980	10.0377	10.0377	10.4996	10.9164	9.79922	9.53674	9.48432
AT1G18030	8.60514	8.29158	8.75617	8.35627	8.40038	8.06226	8.39969
AT1G18040	9.96398	10.038	9.50498	9.61362	9.6255	9.93947	9.35248
AT1G18050	6.09743	6.36198	6.53672	6.26701	6.3621	6.26701	6.26701
AT1G18060	7.04796	7.45734	7.46372	8.19059	7.20182	7.38927	7.21211
AT1G18070	11.7967	11.8588	11.4128	11.5107	11.4746	11.619	11.4094
AT1G18075	5.58918	5.06092	5.60772	4.81319	4.93129	5.31671	4.90409
AT1G18080	13.0563	13.0585	12.5852	11.7292	12.9722	13.1908	12.8549
AT1G18090	8.33991	8.39766	7.288	7.09729	7.84982	8.31787	7.79438
AT1G18100	6.3457	6.6821	7.333	7.90184	6.86904	7.074	6.89791
AT1G18120	3.85361	4.08461	3.80306	3.84	3.93323	3.94252	3.93268
AT1G18130	4.08149	4.28427	3.69166	4.0957	4.22333	4.35886	5.24099
AT1G18140	7.60261	7.23638	6.87366	6.99022	8.77931	8.75826	8.52569
AT1G18150	10.1707	9.91849	10.3038	10.9615	10.7215	10.3447	11.0618
AT1G18160	8.93217	8.84537	9.17766	8.93242	8.93242	8.73871	8.97422
AT1G18170	7.98224	7.82989	8.09943	7.55919	7.5044	7.68841	8.37466
AT1G18180	8.32897	8.04382	8.39123	8.50073	7.71608	7.61083	7.91503
AT1G18190	8.92956	8.86389	8.88997	8.93865	8.71204	8.87309	8.51766
AT1G18230	3.89446	3.89949	3.735	3.75567	3.52106	3.13151	3.49819
AT1G18250	11.723	11.4817	11.0924	10.7215	10.7678	11.3774	10.7772
AT1G18260	9.43293	9.45061	9.7246	9.80148	9.50713	9.26687	9.58028
AT1G18265	7.37622	7.66774	7.31143	7.26483	7.462	7.49266	6.4908
AT1G18270	10.5053	10.3331	10.4638	10.4981	10.3913	10.2353	10.3221
AT1G18280	8.31557	7.96137	7.46925	7.91763	7.81439	8.20641	7.96716
AT1G18290	8.25278	7.87218	8.14129	7.80604	8.6384	8.7207	8.37466
AT1G18300	10.0963	9.82694	10.5148	10.0486	9.76477	10.1643	10.1513
AT1G18310	5.57144	5.57144	5.57144	5.57144	5.57144	5.57144	5.57144
AT1G18335	8.27975	7.76116	7.91938	7.80457	7.92899	7.74029	7.83065
AT1G18340	8.68948	8.86283	8.76138	8.86259	8.39835	8.66069	8.59083
AT1G18350	5.77837	5.98169	5.42789	5.70612	5.31653	6.2806	6.52296
AT1G18360	6.41263	5.95542	6.48193	6.88054	6.41437	6.28323	6.28331
AT1G18370	9.78251	9.68354	8.3297	8.32554	9.33938	9.76761	9.07775
AT1G18380	8.03963	8.0312	8.25961	8.18279	8.18279	8.0379	8.18279
AT1G18390	7.61979	7.17883	7.61979	7.61979	7.61979	7.34136	7.68163
AT1G18400	4.91199	4.65263	5.23121	4.91199	5.49965	4.91199	4.77623
AT1G18410	5.71026	5.58174	5.30275	5.35405	5.59739	5.45925	5.61706
AT1G18415	4.52265	3.77195	4.15699	4.14307	4.12097	4.32629	4.19025
AT1G18440	7.55648	7.50431	7.31411	7.29838	6.70397	7.44954	7.06031
AT1G18450	10.1575	9.977	9.88965	9.6577	9.68913	9.9377	9.71745
AT1G18460	10.0538	9.80882	10.2124	10.4978	9.7605	9.41354	9.66929
AT1G18470	9.81406	9.83369	10.7677	11.3378	10.5686	9.28696	10.1932
AT1G18480	9.30536	9.34931	9.29866	9.30536	9.26619	9.57924	9.30536
AT1G18485	5.23949	5.27307	5.69748	5.51395	5.38936	5.20072	5.40826
AT1G18490	7.71307	7.17828	7.03844	6.88294	7.20453	7.21036	6.8256
AT1G18500	11.1216	11.2621	10.8191	10.2143	10.751	11.0392	10.7138
AT1G18510	4.32799	4.00905	4.11398	4.07453	4.01621	3.90234	4.58942
AT1G18520	5.02721	5.32227	4.36735	4.84701	4.82504	5.07053	4.88206
AT1G18530	4.35116	4.51397	4.50429	4.32182	3.96961	4.50672	4.16174
AT1G18540	13.3044	13.4397	12.8969	12.7012	13.1018	13.4934	13.0636
AT1G18550	7.7578	7.95093	6.60104	6.87504	7.30658	7.74187	7.16288
AT1G18560	6.65575	6.79327	6.79649	6.19231	6.65575	6.65575	6.65575
AT1G18570	6.56855	6.31348	8.5114	8.49636	6.79941	6.49569	7.20835
AT1G18580	9.31143	9.09227	9.08906	8.84704	9.09227	9.08119	9.07589
AT1G18590	7.0554	7.17683	7.42914	7.17683	7.14535	6.67476	6.53815
AT1G18600	9.02548	9.15859	8.98211	8.9354	8.93685	9.00607	9.0585
AT1G18610	7.44774	7.44774	7.44774	7.49568	7.44774	7.50827	7.44774
AT1G18620	8.71908	8.53291	9.169	8.9747	8.76111	8.23942	8.9747
AT1G18630	8.44221	8.19966	7.58515	6.22882	7.02811	8.24652	8.13212
AT1G18650	9.52479	9.27592	9.31571	9.16228	9.01859	9.19991	8.67354
AT1G18660	9.34972	9.06759	9.25864	9.34077	9.03167	8.89558	8.77889
AT1G18670	7.83559	7.72012	8.57154	8.72441	8.00925	8.11103	8.30308
AT1G18680	8.08381	7.83866	7.83866	7.491	7.53238	7.96913	7.62989
AT1G18690	7.33213	7.38312	7.90446	6.8293	6.95573	7.43523	7.38926
AT1G18700	9.37082	9.27571	9.78564	9.49539	9.21788	9.08928	9.2926
AT1G18710	5.76532	5.76532	5.51988	5.70976	5.76532	5.89897	5.76532
AT1G18720	10.3404	10.0696	10.5046	10.8581	9.96752	9.55266	9.72409
AT1G18730	4.60566	5.11168	3.64383	5.35481	4.0851	4.90363	4.60566
AT1G18740	10.8331	10.6162	11.3875	11.0866	10.346	10.448	10.2423
AT1G18750	6.39814	6.58877	6.22316	6.1905	5.98756	6.45661	6.22316
AT1G18760	4.37799	4.43324	4.78832	4.75771	4.43324	4.5454	4.43324
AT1G18770	4.35832	4.6534	4.22751	4.37625	5.72225	4.28539	4.5377
AT1G18780	4.68573	4.69644	4.1694	4.51238	4.52388	4.56257	4.15007
AT1G18790	4.73132	4.26866	3.85809	4.25498	4.56985	4.49742	4.2597
AT1G18800	11.5827	11.6966	10.4583	10.2927	10.9534	11.6207	10.8378
AT1G18810	4.92583	5.20255	4.92583	4.69945	5.15996	4.95459	5.0756
AT1G18830	5.66653	5.55539	5.14704	5.69746	5.74777	5.80914	5.87597
AT1G18835	5.87191	6.28669	5.48586	6.08139	6.02652	5.80068	6.21834
AT1G18840	9.20229	8.96292	8.94217	8.84663	8.78784	8.58789	8.72318
AT1G18850	10.4095	10.684	9.16318	9.67406	10.3699	10.9238	10.2018
AT1G18860	7.46599	6.99249	8.07573	8.64726	8.18211	7.62638	7.87447
AT1G18870	5.57627	5.55467	4.82596	4.87628	5.59475	6.45398	6.29363
AT1G18880	9.4835	8.92042	8.72579	8.99094	9.4704	9.25923	9.21922
AT1G18890	9.81032	9.63283	9.78309	10.5146	10.0736	9.55151	9.95475
AT1G18900	8.70066	8.52668	8.47739	8.23026	8.35302	8.68365	8.47739
AT1G18910	6.11048	6.51614	8.18088	7.64977	7.03343	6.76702	6.95775
AT1G18920	7.27053	7.04043	7.78603	8.11139	7.44231	7.58968	7.51879
AT1G18940	5.78763	5.9971	6.14125	6.24357	5.99231	5.91583	6.70429
AT1G18950	9.34245	9.18191	9.27251	9.0173	9.16006	9.17586	9.1401
AT1G18960	4.50804	4.65999	4.84989	4.5256	4.30472	4.8209	4.66141
AT1G18970	6.24348	5.53943	6.06056	5.98843	6.49959	6.61095	6.22068
AT1G18980	7.73132	7.3607	8.33201	9.25995	8.10909	7.65211	8.12707
AT1G18990	6.17559	6.07989	6.24852	6.55393	6.17559	6.04802	6.16993
AT1G19000	11.317	11.3606	11.3268	11.4512	11.5003	11.312	11.1795
AT1G19010	8.4385	8.21606	7.91901	8.12085	8.03882	8.07046	8.25638
AT1G19020	11.3327	10.6526	12.3834	11.6287	11.3879	10.9388	11.5373
AT1G19025	7.56526	7.17001	8.59183	8.56832	8.01693	7.93735	7.67856
AT1G19030	5.14413	5.14413	5.14413	5.14413	5.14413	5.44524	5.14413
AT1G19040	5.33368	4.97515	4.76792	5.17365	4.3198	4.91279	5.41617
AT1G19050	8.56559	8.27603	7.52636	7.37697	6.16548	4.70763	6.43164
AT1G19060	4.66363	4.57117	4.3835	4.29838	4.87033	5.25326	4.89247
AT1G19090	4.30059	4.70666	4.26555	4.28143	4.81721	4.848	4.71687
AT1G19100	8.05376	7.79881	7.78728	7.72555	7.60498	7.74481	7.49677
AT1G19110	9.63164	9.50237	9.60048	9.8239	9.53125	9.36968	9.50717
AT1G19115	3.90478	4.06376	3.66882	4.39211	3.99324	4.19738	3.61208
AT1G19120	8.32864	8.60999	8.77915	8.19117	8.27559	8.2802	8.19335
AT1G19130	9.95547	10.2877	10.2307	10.0545	9.681	9.56418	9.44276
AT1G19140	9.88142	9.98958	9.73475	9.73475	9.49435	9.73475	9.59141
AT1G19150	5.7504	5.87813	5.25532	5.78754	5.78754	6.17083	6.16235
AT1G19160	4.40861	4.33713	4.05738	4.33079	4.5836	4.31712	4.24997
AT1G19170	9.50004	9.20957	8.94259	8.49162	8.94259	8.46362	8.93043
AT1G19180	13.4625	13.2218	13.6992	13.3373	13.3373	13.1036	13.3373
AT1G19190	8.41062	8.1608	8.59477	8.33302	8.64947	8.41062	8.50787
AT1G19200	7.43036	7.52818	7.98567	8.09875	8.02333	6.68455	7.01176
AT1G19210	10.0779	10.5506	9.73338	9.84461	9.90124	10.2488	9.60485
AT1G19220	10.0322	9.86147	10.8999	10.9045	9.75845	9.58437	9.56327
AT1G19230	8.7297	8.39142	8.58435	9.12436	9.15789	7.99564	9.36956
AT1G19240	9.40176	9.46316	8.79417	8.63023	8.72794	8.90024	8.84436
AT1G19250	5.43836	5.14961	5.57999	5.6621	5.43435	5.23439	5.52519
AT1G19260	3.68453	4.1869	3.50469	3.53659	3.64383	3.71537	4.0654
AT1G19270	8.58046	8.57131	8.7898	8.73258	8.58046	8.08829	8.46474
AT1G19290	7.05535	6.91382	6.87765	6.51434	6.75965	6.95478	6.87765
AT1G19300	8.95153	8.46679	9.01197	9.2087	7.7157	6.89148	8.15573
AT1G19310	9.09118	9.31571	10.2541	10.3255	8.72844	8.40919	9.13772
AT1G19320	5.8752	5.74728	4.94676	5.50509	5.80545	5.74886	5.67522
AT1G19330	7.40152	7.46145	7.17854	8.34409	7.02521	7.0918	6.92768
AT1G19340	6.99176	7.06843	6.13126	5.67701	6.36322	7.10253	6.34041
AT1G19360	10.3297	10.1319	10.7329	11.1365	10.7213	10.4607	10.7329
AT1G19370	9.17954	9.34067	9.48837	9.56144	8.98875	8.70754	9.17954
AT1G19371	3.79951	3.74635	3.63928	3.78342	3.92236	3.42061	3.0946
AT1G19380	11.8724	11.6482	12.5668	12.3608	12.0785	11.3643	11.649
AT1G19390	4.06522	4.06522	3.84795	4.1349	3.91392	4.06522	4.06522
AT1G19392	3.638	4.62646	3.75337	4.16569	4.23529	4.50571	4.94056
AT1G19394	5.06377	7.94265	6.26958	7.28545	4.87752	6.18292	5.25988
AT1G19397	6.60358	6.11901	7.33932	6.81196	7.28712	5.56277	6.98517
AT1G19400	9.29697	9.52644	9.69512	10.2013	9.39387	9.10415	9.48233
AT1G19410	4.09605	3.89556	3.8992	3.85385	3.89556	3.88623	3.89556
AT1G19415	4.51764	4.40235	4.51901	4.70317	4.517	4.517	4.45321
AT1G19420	4.5657	4.4348	4.55192	4.4363	4.70641	4.62281	4.62943
AT1G19430	8.77512	8.80295	8.88223	8.91503	8.53305	8.47305	8.65752
AT1G19440	8.89754	8.65295	8.87362	9.32093	8.83462	8.75311	8.87362
AT1G19450	9.94937	9.65026	10.886	11.1734	9.92437	9.79508	9.84767
AT1G19460	5.1297	5.12546	4.7251	4.96016	5.3695	5.28783	4.86002
AT1G19470	5.40912	5.33786	5.25661	5.05644	5.47343	6.22294	6.16082
AT1G19480	8.24507	8.20469	8.20469	7.71744	8.25505	8.20469	8.60631
AT1G19485	8.5947	8.85621	8.91205	8.41514	8.30607	8.37864	8.24499
AT1G19490	8.04513	8.04513	7.50137	8.04513	8.19964	8.39611	7.93589
AT1G19500	6.001	7.14208	5.62023	6.11312	6.1628	6.35619	6.43558
AT1G19510	4.31103	4.0336	3.72673	3.51569	5.09514	3.35227	4.29948
AT1G19520	10.741	11.0804	10.1898	9.76464	10.6844	11.0325	10.7167
AT1G19525	10.5211	10.3637	9.87512	9.20864	9.86866	10.5375	10.0186
AT1G19530	5.4742	5.40501	7.41671	5.40501	5.68501	5.57124	5.7154
AT1G19540	4.89761	4.81061	5.59156	4.86082	4.86082	5.0419	4.44374
AT1G19550	4.8989	5.43274	4.78197	5.58531	4.68109	4.92359	4.59057
AT1G19560	3.80382	3.82393	3.82393	3.9759	4.00359	3.92466	3.82393
AT1G19570	10.4846	9.96597	10.4826	10.9778	9.83242	9.757	10.0239
AT1G19580	9.0526	8.96368	9.00476	8.48745	8.81166	8.926	8.96725
AT1G19600	10.0252	9.9162	10.148	9.54259	9.66297	9.95566	9.82908
AT1G19610	6.3298	7.11919	6.59881	7.25367	7.11919	6.76199	7.35981
AT1G19620	5.73355	5.87382	4.89355	4.96317	4.88766	5.78357	5.96123
AT1G19630	4.49623	4.67475	3.67667	4.49138	4.43409	4.49138	4.49138
AT1G19640	5.91238	5.83276	4.96979	5.65083	5.65083	5.77943	5.66678
AT1G19650	6.41454	6.41454	6.31262	6.94695	6.41454	6.36933	6.42154
AT1G19660	6.92359	6.45245	6.9588	7.60278	6.94019	6.92359	6.61184
AT1G19670	6.45796	6.43513	6.40239	5.9324	6.79209	6.30853	7.10734
AT1G19680	8.52945	8.40243	9.01737	8.65584	8.41935	8.52945	8.49462
AT1G19690	9.5424	9.63135	9.40537	9.23558	9.61812	9.31276	9.27546
AT1G19700	9.48775	9.23086	8.7649	9.64925	10.5331	9.52004	10.122
AT1G19710	8.15655	8.24753	8.48354	7.87848	7.81	8.15419	7.61803
AT1G19715	6.2423	6.2423	6.2423	6.2423	5.93624	6.29785	6.33154
AT1G19720	6.31649	6.31649	6.31649	6.31649	6.31649	6.31649	6.31649
AT1G19730	8.35955	8.02033	8.28267	7.95628	7.59337	7.51427	7.21879
AT1G19740	8.45512	8.29991	8.28899	8.02618	8.46484	8.40057	8.39292
AT1G19750	7.55542	7.48234	7.43223	6.91704	7.05599	7.38691	7.33913
AT1G19770	11.0356	10.8806	11.6358	11.6553	10.688	10.2879	10.2435
AT1G19780	4.47067	4.47067	4.47067	4.47067	4.47067	4.47067	4.47067
AT1G19790	5.59429	5.78781	4.96548	5.35529	5.59429	6.20066	5.97548
AT1G19800	8.26752	7.83282	7.66868	7.56918	7.65652	7.79296	7.69545
AT1G19810	4.38642	4.34801	4.07476	3.99062	4.1923	4.37869	4.21536
AT1G19830	5.09821	5.59976	4.40348	5.3231	5.3231	5.3231	5.3231
AT1G19835	9.94616	9.71604	9.65635	10.4005	9.83767	9.19212	9.89973
AT1G19840	8.85946	8.79997	8.87576	9.58192	9.46257	9.22689	9.18435
AT1G19850	10.696	10.6475	10.6724	10.3485	9.80259	10.277	9.6969
AT1G19860	9.9146	9.61578	9.15922	9.18535	9.53143	9.87747	9.53143
AT1G19870	11.0146	11.14	10.9047	10.9802	11.0975	10.9597	10.9129
AT1G19880	11.5365	11.8963	11.1414	11.2419	11.6352	11.6215	11.4942
AT1G19890	5.06744	4.46872	4.37954	4.73422	5.29885	4.33312	5.90338
AT1G19900	10.597	10.1239	8.93626	9.31382	11.1442	10.9995	10.7121
AT1G19910	12.0241	11.5478	12.0803	12.3679	12.2786	12.1756	12.3671
AT1G19920	10.4349	10.3372	10.4967	10.8138	10.0083	9.80849	10.153
AT1G19930	4.93972	5.09361	4.70056	4.77563	4.93972	4.99581	5.54724
AT1G19940	6.60643	6.35225	5.98334	6.27188	6.26398	5.38203	6.31755
AT1G19950	9.50854	9.79172	8.7599	8.41432	9.28568	9.79129	9.28568
AT1G19960	9.63166	8.33068	7.38403	8.11471	7.78652	9.12094	9.22506
AT1G19970	7.37885	7.35874	7.35874	7.35874	7.34033	7.05953	7.40215
AT1G19980	8.40579	8.39157	8.09443	8.66768	8.42719	8.38018	8.63021
AT1G19990	9.69343	9.6636	8.83554	8.27046	9.15514	9.57814	9.41079
AT1G20000	5.68595	5.51104	5.41033	5.82179	5.43928	5.75445	5.84081
AT1G20010	11.684	11.5534	11.9059	11.8154	11.5264	11.4237	11.5692
AT1G20020	5.34651	5.9822	6.45299	6.30906	5.88387	6.02985	6.04849
AT1G20030	8.34184	8.33771	7.6149	7.94563	8.57689	8.12769	8.25383
AT1G20050	11.1212	10.9702	11.1467	10.9284	11.074	11.098	10.9087
AT1G20060	8.12545	8.60757	7.82168	7.61908	8.10255	8.56149	8.05589
AT1G20065	4.9538	4.70489	4.72282	4.72282	4.72282	4.98012	4.56314
AT1G20070	8.9047	8.2114	10.497	11.4294	8.6385	7.86404	8.86096
AT1G20080	4.13324	3.93918	3.9663	3.9663	3.75139	3.9663	4.15985
AT1G20090	11.6573	11.4272	11.7494	12.2874	12.2358	11.7428	12.0188
AT1G20100	10.7048	10.6896	11.0119	11.7666	10.7987	10.6473	10.4997
AT1G20110	10.3451	10.0265	10.6816	10.9201	10.3486	9.98379	10.3737
AT1G20120	6.62615	6.64593	6.61365	7.15636	6.16073	6.63933	6.43141
AT1G20130	4.2925	4.27549	4.00221	3.96155	4.2925	4.71326	4.63192
AT1G20140	9.27853	9.56472	8.60309	8.33799	8.83334	9.22138	8.60263
AT1G20150	4.85781	4.85781	4.85781	4.85781	4.85781	4.85781	4.85781
AT1G20160	5.52934	5.69638	5.40868	5.59961	7.09487	6.72725	6.51258
AT1G20180	4.53942	4.55283	4.60072	4.28079	4.74261	4.60072	4.91761
AT1G20190	8.63815	8.51314	9.542	8.93982	8.9583	8.50272	9.21855
AT1G20200	11.3799	11.4633	10.4892	10.5684	11.2884	11.4313	11.0441
AT1G20220	12.2343	12.3001	11.2677	11.247	12.048	12.3489	11.739
AT1G20225	8.78764	8.6257	8.7431	8.79426	9.17748	8.72177	8.67753
AT1G20230	6.61356	6.50053	6.32663	5.7915	6.36354	6.3474	6.32663
AT1G20240	4.57997	4.65692	4.53927	4.38828	4.57997	4.57997	4.71632
AT1G20260	11.7774	11.5012	12.2287	12.3418	12.0933	11.6166	12.1397
AT1G20270	8.47111	8.79307	8.50178	8.71949	8.43034	8.33032	8.26662
AT1G20290	5.17652	5.20354	4.58657	4.76389	5.09293	5.02784	5.02784
AT1G20300	8.62066	8.61851	7.91099	7.88686	8.38381	8.69436	8.35837
AT1G20310	9.03216	8.8446	9.04425	8.18657	10.0372	8.9657	9.76041
AT1G20320	5.28783	4.61166	4.93788	5.77667	5.55911	5.28783	5.57248
AT1G20330	11.2495	11.3159	11.0406	10.6803	11.1626	11.3702	11.1027
AT1G20340	7.75217	7.51009	8.83682	9.5699	7.60694	7.21978	7.99531
AT1G20350	6.26319	6.63655	5.86572	5.97759	6.15433	6.84158	6.69406
AT1G20360	4.07332	4.21289	4.02529	4.04592	3.82964	4.07608	4.30459
AT1G20370	9.24569	9.47029	8.14095	7.98773	8.94206	9.52361	8.867
AT1G20380	7.34212	7.12883	6.98264	6.76586	7.57737	7.89145	7.52276
AT1G20390	8.08228	8.08228	9.11238	8.57552	8.08228	7.79544	8.08228
AT1G20400	6.43921	6.45044	5.98463	6.43921	6.43921	6.64262	6.66535
AT1G20410	8.95683	9.05446	8.36464	8.19824	8.83724	9.40319	8.69394
AT1G20430	9.1171	8.96708	9.41634	9.34826	8.87885	8.55097	8.89854
AT1G20440	13.4442	13.3269	13.7811	14.0401	13.4971	13.2255	13.2309
AT1G20450	12.3926	12.3696	13.0632	13.4292	12.5413	12.276	12.1187
AT1G20460	7.7826	8.22785	8.36595	8.70661	8.44029	7.93348	8.18361
AT1G20470	6.80871	6.76001	7.30704	7.00422	6.61856	6.81021	6.81021
[truncated: 27,671 more rows]
