# Supplementary material for: PHABULOSA Controls the Quiescent Center-Independent Root Meristem Activities in Arabidopsis thaliana
Source: PLoS Genet. 2015 Mar 2;11(3):e1004973. doi: 10.1371/journal.pgen.1004973 (PMC4346583; doi:10.1371/journal.pgen.1004973)
Supplement: S2 Table — (XLS) [file pgen.1004973.s013.xls]

## Sheet: Supplemental table 2
Gene ID	DM1	DM2	SHR1	SHR2	WT1	WT2	WT3	QT cluster ID
AT5G62630	8.69451	8.7229	8.80816	9.32937	7.60622	7.15112	7.78201	1
AT5G65240	9.03299	9.12622	9.29665	9.58136	8.0138	7.87143	8.21764	1
AT4G11960	6.35477	6.51208	6.51305	7.0318	5.59798	5.40293	5.39076	1
AT3G13730	8.63847	8.44153	8.63165	9.20462	7.05249	6.72947	6.74109	1
AT3G48330	9.17299	9.05766	9.32273	9.57371	8.41467	8.42886	8.28144	1
AT1G22400	9.34264	9.47935	9.71786	10.2662	8.64196	8.44227	8.16421	1
AT3G54890	8.73208	8.78419	8.84175	9.59403	7.77714	7.95848	7.56385	1
AT3G02555	8.59545	8.7781	8.83027	9.38663	8.09931	8.21544	8.00422	1
AT1G80530	10.7431	10.8934	11.0485	11.311	10.1097	10.2917	10.0242	1
AT2G32280	10.1879	10.1717	10.4652	11.0082	9.8137	9.51807	9.61526	1
AT1G61520	7.43616	7.41894	7.75059	8.3793	6.85344	6.75511	6.97888	1
AT3G16470	8.72878	8.58162	8.96802	9.53125	7.94427	7.88821	8.09428	1
AT2G46890	11.3115	10.8652	11.674	12.0117	9.4701	8.7655	9.14103	1
AT2G01818	6.51862	6.51862	6.70338	7.46037	5.78116	6.03369	5.5982	1
AT1G55740	9.63545	9.84143	10.5027	10.9499	8.47035	8.0127	8.25346	1
AT1G23890	9.10195	9.12047	9.30075	9.90191	8.82783	8.57885	8.33766	1
AT2G35470	8.8739	8.59329	8.83553	9.15109	7.92836	7.78873	7.81903	1
AT5G60710	10.2714	10.2536	10.6738	11.1418	9.8915	9.77018	9.66024	1
AT4G14680	10.878	10.7839	11.4202	11.5858	10.2186	9.62008	9.8991	1
AT5G16380	9.26027	9.25165	9.59928	10.1168	8.92117	8.42365	8.67016	1
AT3G18773	7.57946	7.49113	7.61114	8.60139	6.90563	6.41249	6.11596	1
AT5G63160	10.4593	10.3588	11.0306	11.288	9.72762	8.92432	9.37832	1
AT3G26240	7.65041	7.52604	8.2639	8.47728	6.69119	6.70099	6.36665	1
AT4G14650	8.68997	8.24716	8.67177	9.72966	7.42219	7.2844	7.38547	1
AT3G06550	10.4377	10.4257	10.8748	11.084	10.0766	9.87754	9.98327	1
AT2G38820	7.52244	7.35612	7.84423	7.96959	6.96325	6.61673	6.95148	1
AT1G14480	8.75974	8.51141	9.02099	9.19239	7.83347	7.63931	8.09502	1
AT5G44090	9.7061	9.69886	10.0811	10.4673	9.24845	9.10057	9.32805	1
AT1G29300	9.28674	9.28674	9.56323	9.98192	8.68629	7.97222	8.66169	1
AT5G57560	11.6138	11.689	12.059	12.7213	11.2378	11.1617	10.7446	1
AT5G52880	7.35203	7.15577	7.68932	7.93658	6.6251	6.84924	6.64818	1
AT4G01540	9.6932	9.37726	9.99905	10.2638	9.01048	8.84036	8.95277	1
AT3G52340	6.44513	6.4623	6.90081	7.25091	5.73759	6.01246	5.80521	1
AT2G29480	8.75704	8.50342	9.0887	9.97188	8.09296	7.14583	7.77326	1
AT1G17980	10.0377	10.0377	10.4996	10.9164	9.79922	9.53674	9.48432	1
AT2G29490	11.2511	10.8987	11.4645	11.8675	10.4412	9.40111	10.0598	1
AT4G34890	10.3557	10.3078	10.7009	11.1386	9.90178	9.5164	9.9643	1
AT3G48185	9.54085	9.68158	10.5287	10.8195	8.91981	8.11202	7.71179	1
AT4G27830	6.96474	7.2105	7.36689	8.1777	6.53728	6.58827	6.40803	1
AT3G55430	12.1174	12.0013	12.6471	12.9735	11.6679	11.3218	11.4448	1
AT3G14310	11.4917	11.434	11.9695	12.0202	10.7414	10.6718	10.5484	1
AT3G14660	9.39233	9.24442	9.9618	10.3632	8.66655	8.74108	8.58599	1
AT2G12190	7.79828	7.77714	8.29143	8.54056	7.33143	7.04476	7.38668	1
AT2G31900	9.85804	9.73415	10.2637	10.8493	9.18212	8.01616	9.10046	1
AT2G31955	8.19275	8.18622	8.66477	9.10236	7.84982	7.79578	7.49697	1
AT1G60710	12.3172	12.0012	12.5974	12.973	11.7643	11.5142	11.6606	1
AT2G35660	7.1802	7.51265	7.62058	7.79241	6.469	6.58985	6.47229	1
AT5G39040	8.43758	8.52146	8.93958	9.58585	8.10292	8.12608	8.05583	1
AT1G77060	8.01075	8.01081	8.74892	8.84869	7.40679	7.33794	7.24527	1
AT5G06750	9.84518	9.8963	10.2794	10.3094	9.33417	9.24626	8.99654	1
AT2G26390	10.305	9.90282	11.165	11.2893	9.00843	7.73467	8.75619	1
AT2G43910	11.6326	11.3072	12.0755	12.2037	10.9782	10.5011	10.8741	1
AT2G26070	8.13172	8.40382	8.7009	8.91937	7.90586	7.65849	7.51065	1
AT1G20630	9.67776	9.73503	10.4554	10.4656	9.07939	8.85548	8.88294	1
AT5G05730	10.3893	10.2167	10.8589	11.4621	9.93696	9.87281	9.79408	1
AT5G65870	9.66266	9.67823	10.3773	10.8055	9.19517	7.62812	8.76538	1
AT4G22530	9.49181	9.36242	10.0305	10.1708	8.47326	8.38529	8.91655	1
AT1G11960	10.0914	10.0884	10.8775	11.2278	9.61437	9.16246	9.35057	1
AT2G46590	9.65558	9.22085	10.026	10.2402	8.81221	7.87835	8.64445	1
AT5G47250	8.0652	7.61757	8.40445	8.57306	7.16164	6.94794	7.28624	1
AT5G13700	8.35951	8.31445	9.15893	10.151	7.79326	7.33023	7.53875	1
AT1G80690	9.19165	8.89112	9.61595	9.73969	8.46033	7.81062	8.52805	1
AT3G03440	9.27777	9.04115	9.72614	10.3301	8.6385	7.49087	8.54529	1
AT1G19770	11.0356	10.8806	11.6358	11.6553	10.688	10.2879	10.2435	1
AT2G13650	9.08811	8.89759	9.16021	9.56271	8.74055	8.1718	8.0802	1
AT4G02280	8.06203	7.91756	9.06887	9.04374	6.44507	6.29837	6.51915	1
AT1G15700	8.16682	8.07706	8.77816	8.80811	7.76942	7.38467	7.60374	1
AT2G13820	12.2279	11.9786	12.2482	12.4984	11.5365	10.8437	11.3668	1
AT5G03720	6.78604	6.78604	7.23604	7.72447	6.67492	6.31445	6.30856	1
AT1G72680	9.7515	9.59847	10.5131	10.5685	9.12971	8.96688	8.90107	1
AT4G01870	10.6515	10.6479	11.5643	12.15	10.1315	9.67016	9.77913	1
AT1G78670	9.78613	9.84772	10.6463	10.6792	9.40989	8.97982	9.06194	1
AT4G36550	8.07992	8.06888	9.10208	9.31233	7.40512	6.84535	7.0824	1
AT3G51030	11.0766	10.9673	11.9739	12.5526	10.5229	9.07291	9.93118	1
AT1G67110	8.48407	7.97503	9.48161	9.56826	7.04809	6.44357	6.60128	1
AT5G35560	10.1018	10.2034	10.7995	11.0725	9.87012	9.47809	9.68842	1
AT5G65040	7.58609	7.35096	8.11272	8.39223	6.6841	6.94478	6.89377	1
AT5G27600	9.81446	9.69723	10.1081	10.1191	9.02832	8.98753	9.06451	1
AT1G49850	8.25671	7.97311	8.56227	9.01276	7.91901	7.71103	7.48759	1
AT1G71400	8.84894	8.80219	9.7514	9.8502	8.07863	8.14579	7.88756	1
AT5G62070	9.36172	9.11097	9.74453	10.3924	8.90792	8.82052	8.9008	1
AT1G08720	9.32634	9.31773	9.83138	10.0196	9.07351	8.65568	8.99682	1
AT3G63280	8.82997	8.43102	9.46876	9.4285	7.91875	6.98379	7.48204	1
AT5G18550	8.44978	8.36872	9.05824	9.21453	8.10601	7.77967	7.99978	1
AT2G29990	8.03414	8.00878	8.45799	8.41312	7.43543	7.51029	7.3347	1
AT5G65970	7.72624	7.47788	8.60761	9.14565	6.59085	6.54862	6.77444	1
AT5G14180	8.5329	8.59666	9.57516	10.2152	7.91614	7.60623	7.70265	1
AT2G14520	7.61338	7.84206	8.28343	8.75275	7.41315	7.24834	7.30704	1
AT4G36720	9.15923	8.90863	9.67759	9.6431	8.30344	8.28366	8.58294	1
AT5G49280	10.7626	10.4637	11.3596	11.8115	9.98002	9.99116	10.1129	1
AT5G46590	6.47072	5.99227	6.52527	6.73634	5.57389	4.518	4.7043	1
AT5G17760	10.0502	10.0667	11.0854	11.2728	9.24516	8.88865	9.26013	1
AT2G29670	7.54371	7.84319	8.50056	9.15204	7.14887	7.01828	7.00165	1
AT2G28500	7.82555	7.84475	8.81199	8.76276	6.76354	6.60151	7.12626	1
AT3G44260	10.0751	9.96401	10.4077	10.4012	9.20401	8.96382	8.9597	1
AT1G07300	8.35382	8.20942	8.67492	8.75528	7.91292	7.1225	7.91941	1
AT2G21130	10.9586	10.8238	11.4301	11.8005	10.6759	10.5905	10.4129	1
AT3G28600	7.66866	7.32522	8.45355	8.34777	6.79817	5.82009	6.65848	1
AT1G61660	10.9287	10.495	11.0074	11.1402	9.62436	9.46247	9.32648	1
AT5G50210	7.97133	7.92649	8.69325	8.78189	7.58637	7.3408	7.53467	1
AT5G66730	9.22571	9.13378	10.0497	10.2688	8.76019	8.5213	8.60746	1
AT3G45960	9.14015	9.06443	9.88047	9.8949	8.31437	7.59307	8.739	1
AT3G49160	6.05464	6.15864	6.87115	7.07253	5.53839	5.44247	5.63753	1
AT1G17170	12.1974	11.815	12.941	12.9951	11.3785	11.0272	11.4439	1
AT5G05710	6.69588	6.02041	7.05038	7.14094	5.79216	5.3823	5.70138	1
AT3G13672	5.74682	5.38972	6.01531	6.00237	4.81689	5.10731	4.98498	1
AT2G01950	9.89016	9.68064	10.0175	10.1892	9.13864	7.83071	9.18492	1
AT3G02700	8.64729	8.80972	9.28334	9.54018	8.56235	8.30863	8.29788	1
AT5G48070	9.13285	9.02278	10.5038	10.8739	7.22994	6.54475	7.64621	1
AT4G33950	8.57141	8.40932	9.30635	9.42356	7.6386	6.46389	8.10885	1
AT1G76410	7.6727	7.63574	8.41346	8.9042	7.08571	6.55308	7.3226	1
AT4G18880	8.14627	7.70614	8.64227	8.57625	7.5657	7.34362	7.18148	1
AT3G21420	9.85369	9.44694	10.171	10.1781	8.8926	7.99344	8.55942	1
AT3G16860	7.63943	7.42179	8.1898	8.69366	7.15924	7.21885	6.98356	1
AT1G74520	7.89453	8.07583	8.63444	8.83064	7.34138	7.55926	7.40126	1
AT1G67470	7.1263	6.63455	7.28386	7.41056	6.52048	5.92782	6.33132	1
AT3G09410	8.55283	8.60767	9.18907	9.34399	8.32947	8.14735	8.28252	1
AT1G63440	8.04113	7.72607	9.07413	9.96776	6.71106	6.85859	6.8793	1
AT3G08690	9.57805	9.50553	10.2479	10.1986	9.19375	9.19198	9.09687	1
AT1G70130	8.97993	8.73237	10.1248	10.576	8.03209	6.51837	7.93858	1
AT5G65140	9.3088	8.80132	9.63526	9.62924	7.9406	7.06262	7.34937	1
AT5G03960	9.27221	8.9944	10.1319	10.7299	8.66577	6.83378	8.36652	1
AT5G21960	8.89428	8.75601	9.056	9.13182	7.73599	8.23116	8.09085	1
AT1G71695	10.8147	10.6291	12.0631	11.8665	8.66389	7.63686	8.72252	1
AT5G03610	9.89025	9.40462	10.3055	10.7885	9.34721	8.49685	9.04042	1
AT3G01930	9.88878	9.89926	10.4533	10.7998	9.55812	9.2415	9.69422	1
AT2G26030	6.18549	6.18549	6.67591	6.73233	5.90182	5.25723	5.93534	1
AT1G19300	8.95153	8.46679	9.01197	9.2087	7.7157	6.89148	8.15573	1
AT5G39785	6.54132	6.36198	6.75498	6.75625	5.65885	5.77161	5.51487	1
AT5G43890	9.14064	9.00529	10.3329	10.2963	8.5038	7.95321	8.04609	1
AT3G25730	9.10901	9.05368	10.082	9.93393	8.19268	8.07463	8.36443	1
AT5G55810	6.1781	6.04594	6.94721	6.80796	5.68651	5.4247	5.28441	1
AT2G01890	6.33948	6.52064	7.25628	7.13414	5.57309	5.80485	5.56893	1
AT1G09910	8.1889	8.15818	8.8221	8.74304	7.15458	7.70398	7.54336	1
AT1G77690	11.7467	11.5634	12.3372	12.97	11.0978	10.0271	11.3533	1
AT4G27700	6.7627	6.92159	7.5004	7.40344	6.56456	5.69747	6.49433	1
AT1G69840	9.74375	9.65607	10.5953	10.6998	9.29621	8.92205	9.27344	1
AT4G27450	8.65974	8.83926	9.70098	9.64345	8.1344	7.20012	8.34124	1
AT1G76460	8.8732	8.57796	9.51928	9.65568	8.40826	8.31373	7.89362	1
AT1G52290	6.60197	6.40488	7.14814	7.68101	6.16859	6.17083	6.18824	1
AT5G38280	8.88338	8.82223	9.84905	9.82106	8.46799	8.20656	8.24444	1
AT1G53090	6.66494	6.34941	7.10024	7.2031	6.12646	6.04876	6.27712	1
AT1G01470	10.5015	10.5993	11.8425	11.9318	10.0564	9.09634	9.5642	1
AT3G12500	8.9606	8.64044	10.0089	10.9719	8.44987	7.76681	7.07552	1
AT3G25740	7.71879	8.04233	9.19199	9.25734	7.01803	6.48536	6.88297	1
AT2G46400	9.51452	9.51226	10.3854	10.4689	9.21903	9.06939	8.76254	1
AT3G61850	11.0571	10.912	11.3172	11.3009	10.3232	9.63874	10.2797	1
AT4G03390	9.53075	9.38412	10.0485	10.2956	9.04795	9.13167	9.18213	1
AT2G47260	8.65043	8.59646	9.40861	9.22939	7.33294	7.51677	7.25447	1
AT1G13570	7.82952	7.71728	8.56284	8.41889	7.58111	6.88314	7.10851	1
AT5G65380	10.6202	10.3835	11.2736	11.4919	10.2283	10.137	9.79786	1
AT5G64040	8.20068	7.80784	8.53344	8.86895	7.48147	7.75463	7.64295	1
AT1G71040	8.56054	8.23019	9.62551	10.1144	7.63649	7.17665	7.70598	1
AT5G18370	6.66338	6.66332	7.34233	7.43104	6.36424	6.22239	6.3849	1
AT1G69080	8.82647	8.84825	9.61919	10.2186	8.01728	7.78653	8.55053	1
AT5G57100	9.90915	9.71902	10.4787	10.479	9.60463	9.51143	9.19444	1
AT5G47070	7.4922	7.14852	8.11956	8.3689	7.05713	6.80271	6.86302	1
AT3G21250	8.22693	8.04143	8.80716	8.89306	7.56764	7.7782	7.79743	1
AT3G07560	10.5319	10.2913	11.1049	11.415	10.0453	9.92668	10.1597	1
AT1G53170	10.2721	10.373	10.9632	11.4393	10.2558	9.904	9.86747	1
AT5G13370	8.91791	8.88114	9.73883	9.52255	7.46712	7.59212	7.27286	1
AT2G17480	9.61304	9.53675	10.1803	10.8234	9.11151	9.32289	8.97024	1
AT5G46180	8.61566	8.5603	9.43166	9.6964	8.22187	8.01917	8.23471	1
AT5G18120	8.47837	8.09851	9.05032	9.05077	7.87401	7.65527	8.01999	1
AT3G29670	7.13313	6.88178	8.14742	8.3635	6.2289	5.70545	6.54426	1
AT1G26580	8.705	8.81882	9.43269	9.43575	8.29728	8.3198	8.48342	1
AT2G38360	10.9423	10.4908	11.4652	11.7112	10.3372	9.99081	10.4231	1
AT2G16005	9.00688	8.35601	9.19267	9.4275	8.24431	8.36382	7.83683	1
AT3G21690	9.29789	8.70921	10.2212	10.6053	8.43143	8.1999	8.11255	1
AT2G15490	11.074	10.9301	11.9184	11.8309	10.7746	10.3563	10.5281	1
AT4G18220	6.27261	6.10718	6.93088	6.94306	6.05701	5.80099	5.78088	1
AT1G64740	8.19971	8.08534	8.96523	9.09611	7.66546	7.4611	7.86979	1
AT2G37280	7.61598	7.75761	8.68641	8.63142	7.2077	6.69673	7.30051	1
AT1G04240	6.35307	5.72629	7.30421	7.48664	4.98433	5.35373	5.19224	1
AT1G21528	8.15943	8.15943	9.54612	10.5147	7.16794	7.44239	6.7862	1
AT3G59750	7.73317	7.80152	8.82663	9.02333	7.41469	7.13481	7.20627	1
AT5G03890	7.20752	6.31649	8.27993	8.59147	6.16798	5.6627	4.71868	1
AT2G30270	7.97186	7.97796	8.73187	9.06341	7.58046	6.76204	7.75195	1
AT5G50450	7.75089	7.54107	8.15505	8.64784	7.47829	6.67256	7.35563	1
AT4G38810	11.0298	10.944	11.5872	12.3816	10.8548	10.5909	10.7044	1
AT5G07070	7.94327	7.61782	8.46252	9.06714	7.30203	6.65092	7.59069	1
AT2G01670	8.66923	8.15717	9.17558	9.70929	8.04839	7.69426	8.11752	1
AT4G24380	10.7316	10.2065	11.1926	11.0836	10.2643	9.83719	9.8254	1
AT2G46650	8.07914	8.20008	9.32285	9.56271	7.33182	7.49002	7.40361	1
AT3G28180	10.0229	9.84825	11.1325	11.0634	9.56342	8.97516	9.33431	1
AT4G36710	8.80073	8.4655	9.49185	9.41446	8.44868	7.62853	8.18743	1
AT5G53580	6.63599	6.54485	7.40374	7.37899	6.06935	6.31716	6.14695	1
AT3G11840	8.10962	7.87642	8.65769	8.71495	7.88686	7.68812	7.40957	1
AT1G55520	10.0306	9.36053	10.1471	10.3893	9.33557	8.89777	9.17783	1
AT3G03660	7.40108	7.65593	9.0453	9.66248	6.42112	6.37969	6.36483	1
AT5G48400	5.16828	5.21852	5.58696	6.33507	4.83809	4.79726	5.07824	1
AT3G06750	6.9367	6.8543	7.39748	7.83154	6.39325	5.68741	6.74573	1
AT5G09800	7.59031	7.45473	8.65114	8.98145	7.30515	6.70017	6.86594	1
AT3G09070	9.05697	8.88877	9.66955	9.78975	8.49205	8.64988	8.70078	1
AT2G38290	8.86694	8.69934	9.81928	10.1269	8.33792	8.41518	8.18847	1
AT2G41820	8.47574	8.41431	9.11819	9.13596	8.02585	7.91231	8.27775	1
AT1G73600	6.74815	6.73967	7.35733	7.39539	6.17482	6.33019	6.51958	1
AT3G26980	11.2025	11.1227	11.6808	12.2539	10.8079	11.0062	10.7412	1
AT2G17520	9.71188	9.55242	10.1882	10.4006	9.27709	8.87865	9.52976	1
AT5G19380	9.29113	9.38076	10.0657	10.2019	8.98372	8.54804	9.17651	1
AT1G32960	6.09529	6.26609	6.89646	7.31058	6.08053	5.39215	5.86224	1
AT2G46070	6.88605	6.69543	7.25398	8.07283	6.54661	6.15557	6.5853	1
AT4G18120	9.1824	9.35355	9.91266	10.1422	9.06646	8.91928	8.64243	1
AT2G32930	9.8072	9.69509	10.4309	10.9657	9.47555	8.82771	9.56276	1
AT4G28290	10.0992	10.2413	10.9797	11.3801	9.56001	9.80763	9.75097	1
AT5G51920	6.43121	6.442	7.08033	8.09003	5.93215	5.811	6.20451	1
AT5G57390	7.63002	7.6979	8.04588	8.18261	6.78983	7.34839	7.16193	1
AT1G25320	7.80465	7.63425	8.71982	8.86531	7.1858	6.71775	7.46234	1
AT2G25690	9.20149	9.48693	10.4355	11.0631	9.01828	8.73618	8.74817	1
AT1G63720	7.97558	7.48323	8.97693	9.46034	7.20241	6.8513	7.21425	1
AT1G63180	6.98692	6.89801	7.63524	8.82411	6.37244	6.22845	6.33532	1
AT5G14090	6.34891	6.31216	6.91195	7.42507	5.82623	6.08124	6.07379	1
AT4G31860	10.2669	10.0487	10.9588	11.6493	10.0251	9.5256	9.82579	1
AT5G59780	6.69948	6.58738	7.4208	7.20418	6.1617	6.1245	5.81267	1
AT2G18440	11.4855	11.9194	12.5029	13.0062	11.3328	11.1947	11.3421	1
AT2G26690	9.94182	9.61918	10.1642	10.9334	9.51794	9.22582	9.64017	1
AT4G19400	7.61003	7.7184	8.48986	8.94446	7.60545	6.86362	7.27003	1
AT5G20830	7.85879	8.02016	9.12941	9.00008	7.33966	7.38487	7.29636	1
AT1G07040	8.60454	8.12968	8.79612	8.76439	7.93921	7.14403	7.70999	1
AT4G23680	9.27367	9.19636	9.28818	9.49522	8.1832	7.87981	8.34951	1
AT5G22860	5.25524	5.28274	5.91255	6.17864	4.99093	4.843	5.12788	1
AT1G09340	6.28624	6.16577	7.18189	7.17701	5.46454	5.92411	5.71708	1
AT2G04040	6.94549	7.51017	8.05801	8.4111	6.63727	6.63171	6.73552	1
AT3G05360	7.2697	6.81386	8.23054	8.69009	6.48295	6.63027	6.31544	1
AT3G47860	6.51999	6.64191	7.35251	7.45595	6.34316	6.06544	6.38497	1
AT5G54080	9.09562	8.81127	9.63992	10.0561	8.81325	8.4937	8.72085	1
AT4G18170	6.07834	5.68318	7.30839	7.55356	5.35479	4.97115	5.25629	1
AT5G52050	8.60811	8.02934	10.2404	10.048	6.82015	6.90828	6.75141	1
AT2G30140	8.53191	8.4948	9.65778	9.75385	7.91471	7.7599	8.12979	1
AT3G43430	10.2246	9.67985	11.2045	11.6568	9.80653	8.99127	9.19974	1
AT5G63860	10.32	10.3153	11.0495	11.1619	10.2837	9.89902	9.96672	1
AT1G78380	13.3968	13.0253	13.8099	14.1957	13.1383	12.6166	12.9289	1
AT1G03590	9.90496	9.67725	10.3953	10.5786	9.63313	9.07568	9.62311	1
AT5G46700	10.0686	9.66625	10.4547	10.3056	9.09829	9.11216	8.82297	1
AT4G18010	8.74873	8.38509	9.79585	10.5266	8.16185	7.97475	8.08434	1
AT3G48450	9.25666	9.36347	10.9634	11.3065	8.54365	7.96338	8.44559	1
AT4G25470	8.94694	9.0676	9.92437	9.88969	8.65803	8.68405	7.95449	1
AT1G17420	10.598	10.4656	11.9674	11.9418	9.99156	8.94064	10.0936	1
AT4G31500	10.8182	11.1228	11.6473	11.8107	10.6613	10.6691	10.3935	1
AT5G14740	5.71612	6.07141	7.30468	8.67451	4.49084	4.59095	4.99901	1
AT5G42690	7.90059	7.90831	9.2705	9.37682	7.42666	7.18939	7.20465	1
AT1G64700	8.87567	8.50051	9.20789	9.84498	8.60904	8.42491	8.3933	1
AT5G62620	8.77951	8.60085	9.6295	9.83439	8.51842	8.08683	8.39382	1
AT3G11340	10.9194	10.5121	11.547	11.9111	10.6101	10.1373	10.3755	1
AT1G21350	9.72133	9.74684	10.6795	10.5502	9.21655	9.48956	9.28653	1
AT5G46710	9.3127	9.2474	10.1803	10.3608	9.14561	8.93025	8.68589	1
AT2G31980	7.00544	6.56609	7.765	8.02395	6.83111	6.12607	6.10706	1
AT1G19220	10.0322	9.86147	10.8999	10.9045	9.75845	9.58437	9.56327	1
AT5G41350	9.44335	9.28841	10.1287	10.5779	9.20242	8.88221	9.20347	1
AT5G22520	6.06252	5.70495	6.87254	6.58143	4.74402	4.44922	5.33099	1
AT5G05250	9.29534	9.32704	9.96617	10.5837	8.99755	9.11107	9.1171	1
AT1G21000	10.2787	9.68811	11.1388	11.3792	9.64028	9.39174	9.58294	1
AT3G15990	8.15888	7.72806	8.9801	8.82017	7.29995	7.75182	6.83025	1
AT3G54820	9.25193	8.78326	9.9425	10.047	8.48187	8.51413	8.83027	1
AT4G39230	9.72607	9.57642	10.5596	10.6336	9.18315	9.42899	9.3036	1
AT2G35450	7.97247	7.48895	8.50184	8.31233	7.31724	7.49048	7.13668	1
AT1G60750	8.68653	8.22858	10.3243	10.6624	7.79161	7.22701	7.14803	1
AT5G54170	9.56401	9.26235	10.8358	11.7461	9.2479	8.43316	8.7506	1
AT5G48150	9.41039	9.48473	10.0386	9.82852	8.77941	8.74734	9.07996	1
AT2G29890	8.92472	8.65678	9.13602	9.07132	8.0897	7.72874	8.02189	1
AT4G31820	9.30586	9.04448	10.5656	11.0054	8.59486	7.72288	8.92066	1
AT2G16060	8.83083	8.98233	10.6067	10.3996	8.13202	7.04814	8.34812	1
AT3G53920	7.70763	7.71215	8.436	8.59321	7.45779	7.30314	7.59743	1
AT5G55180	10.035	10.1214	11.4151	12.0516	9.63734	9.55002	9.42659	1
AT1G33590	9.30697	9.19088	10.9371	10.8482	8.59856	8.37209	8.30825	1
AT3G45040	9.13086	9.31052	9.95194	10.4197	9.20917	8.83049	8.91592	1
AT5G43950	7.06395	6.83314	7.66683	7.82266	6.69774	6.82941	6.63176	1
AT3G49130	6.25507	6.41886	7.15635	7.37883	6.23102	5.99396	5.49861	1
AT5G27760	10.937	10.5696	11.5606	11.3791	10.7837	10.2778	10.3289	1
AT4G03280	6.14956	6.31305	7.70499	8.03463	5.78541	5.56234	5.37649	1
AT4G32000	7.69105	7.83086	9.2591	9.68906	7.53849	6.41726	7.22516	1
AT3G15580	9.13496	8.62606	9.77114	9.89553	8.67202	7.9258	8.66857	1
AT5G64330	9.87655	9.76431	10.5153	10.3613	9.42322	9.01798	9.75266	1
AT1G23080	10.1414	9.89293	10.7545	10.9924	9.84711	8.98759	9.86014	1
AT1G01010	10.283	9.63198	11.1656	11.4503	9.73067	9.27758	9.53559	1
AT1G22510	10.5148	10.1361	11.3409	11.6637	10.1638	9.97555	9.90904	1
AT1G74100	10.7874	10.5786	11.539	11.983	10.6416	10.3364	10.2746	1
AT1G78420	9.20686	9.4513	10.2366	10.359	9.2331	8.80908	9.10094	1
AT2G19970	6.09927	6.03569	7.25306	7.61243	5.95961	5.46824	5.56451	1
AT3G54140	8.26197	8.16086	9.69304	10.4852	7.87965	7.4701	7.58891	1
AT5G08230	8.51406	8.50305	9.06888	9.56819	8.24101	8.41143	8.04506	1
AT4G27560	7.08508	7.43503	9.25344	9.5115	5.86348	6.34908	5.55807	1
AT5G59770	7.77721	8.22589	9.01726	9.5327	7.81782	7.52527	7.57405	1
AT4G04620	6.86094	6.76587	8.44803	8.1786	5.71274	5.82765	6.2341	1
AT4G37250	9.20093	9.20093	10.3119	10.2911	9.09407	7.94946	8.91051	1
AT5G19100	10.4674	10.5455	11.3445	11.0366	9.70851	8.78617	9.57021	1
AT1G73650	8.087	7.834	8.67672	9.25951	7.26473	7.78173	7.6932	1
AT1G08810	7.02163	7.47717	8.31408	8.6647	6.60737	6.42805	7.05312	1
AT4G24390	9.46794	9.26973	10.3785	10.1111	8.86316	9.10096	8.73027	1
AT3G05570	8.58817	8.21865	9.23876	8.96137	7.57607	7.9765	7.97606	1
AT3G25070	8.21192	8.23493	9.00269	8.7734	7.83651	7.7049	8.00825	1
AT3G23820	12.2425	12.0073	12.9382	12.7418	11.8842	11.5831	12.0121	1
AT3G57750	7.63171	7.47209	8.28367	8.60436	7.46018	6.70961	7.39404	1
AT4G16370	10.5963	10.1536	11.5918	12.0207	9.908	10.1155	9.89952	1
AT1G60940	11.1442	10.7338	11.9946	12.5697	10.8166	10.2085	10.6502	1
AT4G39950	9.29491	9.42635	10.8754	10.546	8.7827	8.81264	8.68697	1
AT1G22360	10.9974	11.311	12.1342	12.1969	10.8288	10.7662	10.8896	1
AT5G67430	7.37832	7.29248	8.84957	8.52427	6.94642	6.62272	6.82402	1
AT3G25770	8.93236	8.25278	10.4178	10.8409	7.75865	7.35011	8.04705	1
AT5G59490	10.4041	10.0505	11.0505	11.8773	10.2525	9.88249	9.76574	1
AT3G27460	7.67088	7.67088	8.0894	8.09113	6.72846	7.00044	7.51756	1
AT1G23850	8.01353	7.84898	9.0399	9.20242	8.00167	7.1409	7.41487	1
AT3G62260	9.34722	9.37516	9.93426	10.4663	9.26704	9.24881	9.05158	1
AT5G49800	7.67623	7.78443	8.7874	8.63568	7.78443	6.88361	7.32593	1
AT3G11280	8.19386	8.08007	9.31054	9.65719	8.08294	7.30514	7.79097	1
AT1G14890	10.3554	10.0258	11.994	11.743	9.62474	8.23766	9.79771	1
AT2G04690	7.29387	6.92043	8.10322	7.91901	6.86067	6.56791	6.96268	1
AT3G15530	9.65113	9.65113	10.8183	10.9839	9.37913	9.32052	9.16996	1
AT3G03150	10.5542	10.5756	11.2762	11.3002	10.1207	10.4777	10.1788	1
AT1G55110	8.03285	8.02637	8.95832	8.68473	7.18011	7.77981	7.16535	1
AT4G00560	9.33957	9.38869	10.3057	10.3343	9.28628	8.75677	9.1818	1
AT2G26380	8.54938	8.42999	10.0082	10.492	8.10877	7.45963	8.17413	1
AT1G35190	8.52139	7.97163	9.42515	9.78232	7.81175	7.82256	7.99644	1
AT2G34390	7.04444	7.24508	8.28064	8.05984	7.23848	5.59465	6.68444	1
AT3G09910	8.20981	8.25148	9.05588	9.14835	8.20981	7.90102	7.97068	1
AT1G60730	10.514	10.1965	11.9459	12.5749	10.0721	9.4372	9.91735	1
AT1G52340	9.38808	9.44393	10.2211	10.288	9.36754	8.89992	9.26658	1
AT5G49640	9.8344	10.0805	10.7245	11.2944	9.61265	9.8255	9.54001	1
AT2G47710	9.72761	9.4576	10.4126	10.9689	9.46846	9.44996	8.83527	1
AT3G60390	8.90684	8.68223	9.85091	9.46919	8.28413	7.90971	8.13438	1
AT5G38200	9.39695	9.47482	11.0637	11.4147	9.02376	7.9847	9.14525	1
AT2G32240	11.3012	11.0255	11.9072	12.6475	11.1718	10.7477	10.939	1
AT1G49360	8.63467	8.30963	9.48633	9.65914	8.16304	7.56358	8.4137	1
AT5G49520	9.72352	9.39571	11.3986	11.2575	9.11881	8.70694	8.70865	1
AT4G31110	7.81439	7.4158	9.03664	9.24042	7.33511	6.29653	7.38411	1
AT5G41560	9.22752	8.76705	9.74879	9.83481	8.90001	8.85548	8.51726	1
AT3G20500	9.27256	9.34778	10.2615	9.91609	8.87139	8.69655	8.73282	1
AT5G08139	6.45859	6.28584	7.02955	6.96125	5.74529	5.69857	6.38213	1
AT5G17300	9.45862	9.14624	10.0605	10.422	9.30889	9.07122	8.92803	1
AT4G16500	10.3812	10.306	11.3111	11.1287	10.2327	10.0409	10.1106	1
AT3G08750	6.34452	5.59483	6.73345	6.52829	5.41818	5.72555	5.08143	1
AT4G31115	8.14809	8.02776	9.29157	8.89886	7.29546	6.88792	7.55437	1
AT1G26730	7.93769	7.60915	8.93385	8.6257	7.41461	6.74937	7.55151	1
AT5G62200	8.68329	8.19798	9.17372	9.28506	8.39191	7.44281	8.23586	1
AT3G23250	8.35664	8.25116	10.229	9.9527	7.60219	6.86805	7.80758	1
AT3G50930	10.41	10.2851	11.3045	11.0326	10.1384	9.50299	10.1556	1
AT1G19310	9.09118	9.31571	10.2541	10.3255	8.72844	8.40919	9.13772	1
AT1G31330	7.4955	7.94299	8.96176	9.45363	6.72387	7.44407	7.16634	1
AT4G21400	5.67509	5.69002	6.78604	7.27867	5.34266	5.49091	5.32146	1
AT5G49700	8.50647	8.50787	10.0048	10.1724	8.29717	7.66047	8.21927	1
AT4G21570	10.8234	10.7062	12.0768	12.4661	10.5535	10.2652	10.4914	1
AT3G14680	7.43636	7.09667	8.33903	8.56155	7.19748	6.80912	7.01732	1
AT2G27080	11.458	11.4435	12.1871	12.2016	11.4102	10.6756	11.3398	1
AT1G71880	11.5382	11.3708	11.9274	11.7469	10.1505	9.28897	9.96455	1
AT5G62210	9.55708	9.34647	10.7339	10.8546	8.84591	9.06435	9.17333	1
AT5G12330	8.62314	8.67609	9.93716	9.86431	8.26639	8.10858	8.42271	1
AT1G08890	8.20181	8.13475	9.85023	10.3349	7.71609	7.48029	7.70595	1
AT5G18470	9.54903	9.43019	10.5569	10.1157	8.75768	8.32897	8.62785	1
AT2G29970	7.28898	7.35787	7.98716	8.47252	7.22636	6.8686	7.2938	1
AT4G31780	9.61322	9.39914	11.01	10.9349	9.42268	8.68892	9.12388	1
AT5G53370	9.56208	9.18527	9.96228	10.3873	8.94426	9.3462	8.85707	1
AT2G19340	7.92083	8.22251	8.53537	8.39586	7.59592	7.54708	7.16354	1
AT3G50650	7.12	7.15222	7.82333	8.05712	6.7313	6.54846	7.16224	1
AT5G51830	10.2627	10.3382	11.038	11.4854	10.0904	10.0005	10.2391	1
AT1G30490	10.5363	10.3923	10.5591	10.6604	9.02358	8.64315	8.86267	1
AT3G11170	9.85911	9.76619	11.1367	11.4389	9.5955	9.54315	9.05258	1
AT2G32235	8.54073	8.61651	9.98285	10.3662	8.34579	7.98596	8.31734	1
AT5G19097	6.52635	6.6487	7.86323	7.71345	6.58867	5.53921	6.34041	1
AT3G22200	12.4582	12.3089	12.9235	12.6683	11.4744	10.9067	11.533	1
AT2G42330	7.64492	7.82142	8.48581	8.66305	7.42696	7.66512	7.41248	1
AT5G19440	12.1112	11.8074	12.7534	12.4059	11.4354	11.421	11.3695	1
AT2G18710	8.20517	8.37921	9.35006	9.34889	8.27824	7.95635	7.79779	1
AT5G04340	10.5733	10.1706	12.1703	12.0062	10.1564	9.58841	9.83126	1
AT2G34650	8.57429	8.6268	9.95855	9.80448	8.58495	8.10163	7.90039	1
AT4G21560	8.99451	9.07321	9.8831	10.5877	8.87541	8.69821	8.95618	1
AT1G53840	11.2806	11.3481	12.4026	12.2053	11.2419	10.6184	11.1917	1
AT1G50600	10.4789	10.2253	11.2893	11.5981	10.3688	9.92554	10.1384	1
AT1G09950	8.88747	9.3091	10.3843	10.4812	8.75913	8.47207	8.91861	1
AT2G22880	8.70163	8.27423	9.37471	9.56081	8.74123	7.62185	7.84583	1
AT5G21105	10.1633	9.89227	10.7915	10.4741	9.59867	8.8214	9.67918	1
AT5G49690	7.43443	7.14094	8.19013	8.75823	7.23525	6.51183	7.17272	1
AT5G07840	7.57104	7.18372	8.50564	8.474	7.3414	7.00849	7.11856	1
AT1G28580	9.92286	9.45741	10.628	11.042	9.85092	9.2946	9.04943	1
AT4G34370	8.87727	8.91786	9.67861	9.93854	8.80161	8.31621	8.87509	1
AT3G61790	9.20897	9.09854	10.0437	10.289	9.17669	8.89012	8.86516	1
AT1G78280	9.6199	9.45361	10.3518	10.4873	9.50486	8.81194	9.44582	1
AT3G06780	8.68697	8.66107	9.38974	9.09563	7.75059	7.84934	8.38013	1
AT3G62210	7.3897	7.52721	9.29592	9.80247	6.8447	4.90054	7.37939	1
AT1G64950	10.2456	9.84543	11.2496	10.8449	9.52194	9.34461	9.61691	1
AT4G35480	9.05395	8.83534	10.9371	11.4694	8.70337	7.87381	8.50922	1
AT5G40390	11.2289	11.0213	11.9065	11.6391	11.182	10.1504	10.7146	1
AT1G70370	8.41011	8.4457	9.27553	9.00427	7.77212	8.3333	7.87188	1
AT5G65660	12.445	12.0524	12.7598	13.2765	12.0263	11.4363	12.2258	1
AT1G51070	9.66459	9.128	10.7349	10.3185	9.08335	8.56801	8.93726	1
AT1G77380	8.63958	8.71006	11.1221	11.661	7.65278	7.11292	7.82848	1
AT4G00760	7.8593	8.16181	8.65883	9.34297	7.95947	7.78108	7.85708	1
AT1G07200	6.58701	6.33505	7.07008	7.74867	6.0252	6.35709	6.35459	1
AT4G34230	9.75149	9.3486	10.8497	11.545	9.35874	9.15598	9.39081	1
AT3G20660	9.11375	9.1509	10.6972	10.6441	8.87464	8.48548	8.89485	1
AT4G37770	7.35191	7.29202	8.93012	8.77739	6.65295	6.60884	7.12041	1
AT1G31130	10.2374	9.97342	10.7112	11.2103	10.0067	9.60486	10.0893	1
AT4G25434	5.29857	5.8048	6.43647	7.30851	5.05048	5.43119	5.02294	1
AT1G44350	10.3475	9.9257	11.7168	12.0035	10.196	9.27579	9.73608	1
AT4G16260	6.67098	7.07113	8.46403	8.86433	6.6778	6.47723	6.06128	1
AT2G35370	6.3437	6.69993	7.5257	7.24554	5.67225	5.92927	6.44523	1
AT4G01030	6.42764	6.4839	7.73621	7.94631	6.2944	6.13782	6.21229	1
AT1G69920	6.84135	7.57832	9.48904	9.42975	6.60504	6.38297	6.13059	1
AT1G05680	8.46041	8.83241	10.2856	10.7817	8.4477	7.50128	8.52226	1
AT1G69410	11.7935	11.786	12.8113	12.8202	11.6193	11.7011	11.3165	1
AT4G22690	8.63533	8.64274	11.2539	11.1294	7.74609	7.2408	7.53065	1
AT3G51090	7.78728	7.26817	8.67817	8.41273	7.5044	6.80942	7.38306	1
AT5G02790	7.11161	6.97583	8.30104	7.79241	6.16419	6.15048	6.08866	1
AT1G74340	10.3033	10.1916	11.5698	11.8796	9.9163	10.126	9.79041	1
AT3G59080	8.40383	7.96068	9.75406	9.49539	8.03283	7.67751	7.96613	1
AT2G30400	7.39039	7.13224	9.23291	9.96851	6.8449	6.74518	6.64318	1
AT5G24600	8.14824	7.75806	9.95581	10.6199	7.51078	7.47646	7.26381	1
AT4G29670	8.31291	8.21558	9.65472	10.087	8.04869	7.66716	8.16647	1
AT3G17110	7.86913	7.89992	9.38229	9.24489	7.17036	7.4946	7.62986	1
AT4G28720	8.7183	8.75635	10.1143	9.59894	7.6875	7.86921	8.01828	1
AT1G52890	6.62617	6.0557	8.38744	9.26909	6.0798	5.13337	6.09888	1
AT1G14210	9.04834	8.96452	10.0286	9.63293	8.75168	8.49422	8.38568	1
AT2G39805	8.65311	8.6621	9.33197	9.8521	8.37476	8.65311	8.26585	1
AT1G56430	5.62014	6.16903	7.82173	8.13371	5.64815	5.03012	5.53471	1
AT4G28150	7.27127	7.40794	8.25474	8.64119	7.08943	7.27013	7.12983	1
AT1G06460	5.36328	5.38682	6.19207	6.40294	5.00492	5.15496	5.31355	1
AT1G15740	7.22477	7.09204	8.15683	8.38898	6.97587	7.04975	6.97238	1
AT5G52450	7.3448	7.41604	8.56133	8.93155	6.65143	7.37781	6.57861	1
AT1G51760	11.3352	11.0516	12.0412	12.3598	11.2327	10.1831	11.0734	1
AT4G21410	8.90853	9.04315	10.294	10.676	8.6351	8.86807	8.50155	1
AT1G10990	7.42164	7.77521	9.64129	9.20716	7.2773	6.92971	6.91052	1
AT4G39830	7.19522	7.5125	8.23711	7.87296	6.80802	6.45823	6.98548	1
AT2G19800	10.9784	10.9173	11.1176	11.1022	9.78763	8.88084	9.60992	1
AT1G05200	7.52983	7.27415	8.51547	8.68853	7.45418	6.59277	7.2653	1
AT1G32060	6.10325	6.1866	7.50923	7.72606	5.6591	5.9486	5.87254	1
AT1G11090	8.23501	8.13666	9.01793	9.27463	8.1629	8.01737	8.07043	1
AT2G25737	7.7839	7.81821	8.41904	8.49771	7.20364	7.08495	7.89255	1
AT5G19110	13.0909	12.7713	14.0562	14.3417	13.0356	11.7485	12.751	1
AT4G16480	9.03452	8.65214	10.2125	10.3585	8.6622	8.6705	8.50807	1
AT4G17730	8.95158	8.71244	9.70826	9.35834	8.47058	8.21065	8.59124	1
AT5G27010	4.55061	4.20055	5.24991	5.65083	4.30859	4.22761	4.23076	1
AT3G03020	8.51263	8.11579	9.15359	9.54438	8.45925	8.01489	8.02581	1
AT4G24415	6.37096	6.15033	7.66463	8.327	6.22515	5.94338	5.9242	1
AT4G15760	9.58355	8.76132	10.1145	10.8654	9.12817	8.62772	9.0322	1
AT2G27500	8.7249	8.68975	10.0673	10.7515	8.63266	8.50146	8.12642	1
AT3G27770	9.03059	8.88444	9.84628	9.89484	8.89679	8.71775	8.91538	1
AT5G47910	8.92273	8.63939	10.1636	9.73154	8.35175	8.54189	8.35866	1
AT5G01530	8.24171	8.19284	9.80789	9.50542	7.74697	8.0199	7.88697	1
AT2G24270	5.91335	6.08099	7.02951	6.66994	5.70664	5.44006	5.79925	1
AT4G28400	9.92081	9.72745	10.0134	9.96177	8.83056	8.6919	8.92952	1
AT5G13240	8.45343	8.60413	9.27329	9.73014	8.76191	7.95604	8.05481	1
AT3G23255	7.04466	6.62049	7.68078	7.68984	6.80006	5.81053	6.8022	1
AT5G57710	9.30975	9.12043	10.7639	10.807	9.05823	8.41239	9.21029	1
AT3G49710	9.13362	9.07973	10.2016	10.4415	8.83475	9.12845	8.61488	1
AT5G41610	8.13968	7.89738	8.77006	9.34955	7.80063	7.57805	8.10274	1
AT1G53440	8.50903	8.05114	9.98549	9.71765	8.18304	7.64733	8.15939	1
AT2G23170	10.3794	10.0119	12.5314	12.6073	10.386	8.63607	9.58888	1
AT2G17830	7.37622	6.61952	8.86982	8.82434	6.85315	6.56686	6.73005	1
AT3G49120	8.8878	8.8638	10.9771	11.5687	8.58547	8.40779	8.22127	1
AT5G20230	10.8764	10.5612	12.6968	12.6395	10.7612	9.97257	10.3358	1
AT2G30520	10.7867	10.3292	11.5838	11.6208	10.5597	10.2854	10.4338	1
AT4G31100	7.78687	7.39402	9.02113	9.08136	7.48518	6.42713	7.62538	1
AT1G62320	8.01378	7.74754	8.60629	9.33987	7.95339	6.65663	7.75915	1
AT2G28660	7.93865	7.94881	8.89578	8.50385	7.72693	6.65952	7.61879	1
AT3G23570	7.00497	7.04402	8.46105	9.06302	5.9946	7.10943	6.23007	1
AT3G23630	6.26348	6.03699	7.20502	7.66182	5.46003	5.96689	6.07141	1
AT2G33770	7.25383	7.37464	8.81029	9.29022	6.9392	7.25807	6.83881	1
AT5G13330	9.51448	9.23191	10.8861	11.057	9.47798	8.52397	9.21284	1
AT4G22710	9.30529	8.64426	11.6804	11.5456	8.8641	7.58003	8.50199	1
AT4G18020	8.67781	8.67781	9.58455	9.10269	7.9243	7.96528	7.77233	1
AT5G06720	7.32206	7.03796	8.94714	9.29431	6.93147	6.522	7.12958	1
AT3G02910	9.86147	9.62605	10.6807	10.3408	9.75495	9.25184	9.51933	1
AT4G29190	8.46645	8.52115	9.41958	9.7075	8.50413	8.33183	8.33744	1
AT5G61380	9.80154	9.80323	10.8541	10.4912	9.55613	9.60749	9.68859	1
AT4G26540	8.86943	8.93171	10.0418	10.3513	8.88171	8.44834	8.89737	1
AT1G77120	7.47379	7.90559	9.84953	9.6864	6.79506	6.74931	7.55733	1
AT1G21830	8.7332	7.99116	10.3176	10.3304	8.51267	7.62205	8.07679	1
AT4G04320	7.31573	7.10918	7.80186	8.33066	7.12211	6.67808	7.26413	1
AT3G01970	8.16537	8.71487	10.4751	10.6003	8.27442	8.00348	7.89537	1
AT4G10030	8.17449	8.49832	8.55992	8.95328	7.70832	7.15836	7.87091	1
AT1G02850	7.55196	7.45208	9.1962	8.7401	7.06903	6.60727	7.49002	1
AT5G06570	7.39185	7.86705	8.26675	8.64896	7.76761	7.08471	7.31226	1
AT2G40380	9.02941	8.64175	9.78269	10.0411	8.66788	8.70717	8.78597	1
AT5G13750	9.55358	9.09492	11.2524	11.6798	9.21788	9.0291	8.82235	1
AT2G21630	7.96965	8.191	9.56419	9.60425	8.04508	7.8839	7.50586	1
AT1G32860	8.26361	8.23936	9.03093	9.46114	8.26361	7.68278	8.26361	1
AT4G27520	8.69336	8.94591	10.081	10.4162	8.24991	8.69405	8.64505	1
AT1G77760	10.851	10.3891	12.186	11.9199	10.7379	9.86163	10.473	1
AT5G17980	7.68249	7.40952	9.03712	9.27074	7.34972	7.07165	7.55081	1
AT5G60690	9.62504	9.47789	9.76882	9.6712	8.62742	7.96602	8.58373	1
AT1G71110	7.5661	7.14459	8.47329	8.24752	6.97237	7.38411	7.17238	1
AT1G10690	7.79746	8.2242	9.7518	10.1391	8.03158	7.23652	7.96851	1
AT3G06490	7.26986	7.25172	9.79905	9.98919	6.82615	6.43971	6.88718	1
AT1G76150	8.79303	8.88608	10.1278	10.0743	8.94983	8.50116	8.60524	1
AT2G29460	8.51401	7.93767	9.8831	10.4903	8.39979	6.39379	8.13079	1
AT5G17850	9.27233	9.15855	10.8187	11.3537	9.09679	8.35528	9.30191	1
AT3G18080	6.35613	6.14121	8.10269	7.85054	5.35459	5.60157	6.25013	1
AT5G17810	5.96729	6.25878	6.806	6.67943	5.69786	6.09145	5.38064	1
AT3G54120	7.21206	7.57569	8.38593	8.52459	7.38157	6.93125	7.43177	1
AT2G34930	11.0774	10.9356	12.4081	12.5158	11.1531	9.87666	10.9396	1
AT2G46370	9.38507	9.51356	10.3656	10.4999	9.57549	9.25279	9.13777	1
AT1G13990	8.20168	8.23983	9.22988	9.28244	8.1626	7.35742	8.31848	1
AT1G54217	6.4212	6.21195	7.43318	7.74688	6.40191	5.83541	6.26499	1
AT5G58660	6.02483	5.35725	6.59366	6.21927	5.4592	5.36004	5.33346	1
AT1G62040	8.43038	7.92902	9.45436	9.09842	8.17385	8.05247	7.98586	1
AT1G68820	7.80465	7.51074	8.35052	9.0431	7.56406	6.78267	7.725	1
AT2G35290	6.7383	6.37446	7.47798	8.16842	5.74487	6.66669	6.19136	1
AT1G77880	5.10219	5.14907	6.2476	5.75146	3.76274	4.15219	4.76559	1
AT2G18700	9.78203	9.53183	11.2201	11.6228	9.71735	8.64465	9.66386	1
AT5G37485	5.40869	5.39124	6.32433	6.32928	5.46292	5.31169	5.00697	1
AT2G34710	10.9679	10.6649	11.7585	12.0601	11.0462	10.3379	10.5825	1
AT5G49440	12.1983	12.1046	12.9377	13.3313	12.2392	11.5401	12.1225	1
AT4G31000	8.68242	8.54579	9.48996	9.09748	8.23668	7.60505	8.39093	1
AT1G76520	8.50485	8.14691	10.1061	10.1035	7.93109	8.03165	8.2448	1
AT3G01100	8.48812	8.35188	9.18171	9.62232	8.4275	8.18494	8.4225	1
AT3G50845	7.11789	7.10044	7.88483	7.46301	6.42381	6.71073	6.10328	1
AT3G15770	9.13702	8.90447	9.77871	9.34336	8.35475	7.64119	8.49477	1
AT4G25230	9.60759	9.34662	10.2911	10.1891	9.65112	8.72377	9.34321	1
AT3G14690	8.51183	7.73684	9.31942	9.76391	7.95541	8.00959	7.99087	1
AT4G32190	6.62856	6.68707	7.82891	7.66198	6.1478	6.67135	6.47092	1
AT1G30320	8.51637	7.92226	9.08044	9.20506	7.83902	7.99639	8.27907	1
AT2G42280	8.53755	8.57009	10.3448	10.5556	8.13274	8.32159	8.3994	1
AT5G40000	7.07078	6.99381	8.7999	10.0249	7.13773	5.60452	6.56008	1
AT5G43420	8.38019	8.67585	9.16332	8.81345	7.82515	7.73522	7.71979	1
AT2G41380	8.28173	8.07492	9.7609	9.27636	8.08581	7.99725	7.84656	1
AT4G39070	9.20952	8.97407	11.259	10.6629	8.89198	8.30736	8.75457	1
AT3G07550	7.26144	7.241	8.08695	8.51266	6.65215	7.19307	7.16683	1
AT1G79170	9.37556	9.12882	9.80408	10.1807	8.55082	8.89268	9.30627	1
AT1G10155	6.3147	6.47131	8.15754	8.42189	6.88864	5.28278	5.90229	1
AT1G21460	7.22536	6.69583	9.56292	10.1491	7.01951	6.44568	6.04857	1
AT3G07650	7.67277	7.93095	9.18749	9.42444	7.96177	7.45407	7.54823	1
AT3G12740	9.0399	8.74492	9.8259	9.84261	8.84104	8.72514	8.90439	1
AT3G16910	9.71001	9.4213	10.8612	11.1618	9.59203	9.14121	9.5758	1
AT4G25433	7.99584	7.25539	9.2367	8.84818	7.39801	6.89406	7.82459	1
AT1G55510	7.60175	7.38112	8.292	7.80364	6.69076	6.30119	6.43721	1
AT3G27690	6.97307	7.30695	7.95067	7.51239	6.32306	5.46108	5.85332	1
AT2G43310	6.56562	6.61899	7.59699	7.74794	6.96565	5.87986	6.19639	1
AT3G57170	8.19379	8.49708	9.18462	9.27451	8.20491	8.35619	7.85231	1
AT3G44300	11.2759	11.156	12.2278	11.6168	9.58232	9.63446	9.69251	1
AT1G74360	6.58527	6.62182	8.04832	8.26025	6.48915	6.15089	6.66465	1
AT4G22900	8.26656	7.9226	8.83594	8.4082	7.52219	7.03944	7.57937	1
AT2G43620	6.03442	6.6331	7.80171	7.36415	6.03091	5.97497	6.31877	1
AT4G23570	8.43665	8.40234	9.30673	8.84494	8.12416	7.86896	7.91577	1
AT1G29195	8.56213	8.74849	9.68769	10.073	8.18098	8.74941	8.36407	1
AT3G16560	6.5299	6.29346	7.41593	7.78935	6.22145	5.68742	6.5964	1
AT1G28050	9.30764	9.50667	10.3906	10.533	9.36866	8.40481	9.54336	1
AT5G06530	7.04617	6.92708	8.01966	8.50934	7.0704	6.67822	6.96648	1
AT3G25760	7.01218	6.57674	9.37563	9.72954	6.73167	5.99378	6.75329	1
AT5G11330	7.41918	7.63598	7.69889	8.36489	6.86878	6.94347	7.23291	1
AT5G25640	7.88324	8.38082	9.03165	9.24455	8.09618	8.03553	7.92405	1
AT2G02220	8.29262	8.42252	9.28802	9.54656	8.57075	7.91557	8.24366	1
AT3G04070	5.43571	5.19747	7.42407	8.00475	5.25294	4.99234	5.19963	1
AT1G63840	10.4444	9.86639	11.4451	11.8046	10.2919	10.0053	9.94274	1
AT3G44630	7.63172	7.50347	8.57768	8.93941	7.34213	7.45933	7.5688	1
AT1G03220	11.9059	11.9919	12.963	12.8687	11.9981	11.9064	11.5423	1
AT3G02370	7.1873	7.40256	7.91511	7.91683	6.24538	7.14681	7.01318	1
AT3G50760	8.10265	8.09184	9.93595	9.4526	8.00703	7.70632	8.1005	1
AT3G50970	11.1331	10.4189	13.089	12.7577	10.8767	9.83464	10.8742	1
AT4G02710	7.37274	7.04884	8.0311	8.36278	7.11129	7.03706	7.27453	1
AT1G47510	6.08182	6.14511	8.59917	9.07899	6.25751	5.587	5.58615	1
AT1G33560	7.57918	7.02591	8.92459	8.60759	7.08595	6.97201	7.40369	1
AT4G12490	7.26835	6.28695	8.21658	7.71686	5.84072	6.72606	5.68056	1
AT5G48100	7.41623	7.71252	8.69486	8.07193	6.3536	6.54397	5.89091	1
AT1G28190	9.00218	9.02379	10.2136	10.2978	8.88986	9.07017	8.67231	1
AT4G17840	8.28353	7.85913	9.68199	10.4129	8.07897	7.99009	7.86124	1
AT5G06740	7.17324	7.25375	9.1957	8.80022	7.08617	6.67945	7.27587	1
AT2G03230	8.1117	8.13183	9.34424	10.0855	7.69733	8.2803	7.05054	1
AT2G17430	5.70322	5.49515	6.75598	6.63743	5.83633	5.36298	5.33246	1
AT5G13800	8.71892	8.32658	9.24995	10.1488	8.41618	7.85509	8.52772	1
AT3G07280	7.85588	8.06742	8.73718	9.34709	8.08814	7.76617	7.89485	1
AT3G56060	6.03256	5.96605	7.17268	7.29428	6.04205	5.83296	6.01037	1
AT4G21870	4.40713	5.0139	7.36135	7.77917	4.37458	3.93978	4.75172	1
AT5G53970	6.61959	6.66862	7.48538	7.9863	6.63343	6.69427	6.15116	1
AT3G10720	8.7735	8.75391	10.6457	10.2893	8.8847	8.34261	8.78242	1
AT5G21280	8.1287	8.11971	9.31755	9.90047	7.9389	8.20778	7.87623	1
AT4G06746	6.65482	6.61606	9.0779	9.37925	6.85233	5.95963	6.51502	1
AT2G22330	7.25188	7.57338	9.10959	8.73551	7.39144	7.27218	7.22838	1
AT5G64250	11.3295	11.1236	12.6868	13.1612	11.5638	10.4844	11.0805	1
AT5G01300	5.25727	4.98159	6.01419	6.08218	5.06023	5.19777	4.58563	1
AT2G18500	6.24415	6.2515	7.50611	7.38887	5.88535	5.91446	6.36485	1
AT4G12500	6.41593	6.70042	7.85287	8.28475	6.07695	6.34335	6.59882	1
AT5G62430	7.70777	7.53345	8.81042	8.96	7.48359	7.77681	6.93051	1
AT1G03850	7.41712	7.25575	8.57011	9.66085	7.41712	6.76101	7.34836	1
AT1G78210	9.50417	9.61209	10.3326	10.8774	9.68719	8.52069	9.56376	1
AT1G72175	8.50554	8.34821	9.54684	9.573	8.31923	8.37914	8.41044	1
AT1G78995	6.65214	6.67834	7.44248	6.982	6.26923	5.79202	5.80691	1
AT5G52400	8.45049	8.02261	9.59942	9.77238	8.56811	7.64103	8.06514	1
AT3G10960	9.74712	9.48137	11.1781	11.2697	9.84018	8.72644	9.64388	1
AT1G56250	7.11501	7.27691	9.91785	10.0172	7.2618	6.09156	7.33005	1
AT1G60930	6.98168	7.16736	7.87087	8.46171	6.70992	7.1561	6.90564	1
AT5G54770	7.27085	7.43668	9.56436	9.75589	6.55665	7.08698	7.35489	1
AT4G38580	8.01495	7.7243	9.92585	9.46376	7.58623	7.45262	7.99145	1
AT1G74370	7.82531	7.91032	8.70196	8.97498	7.84379	7.89928	6.9813	1
AT5G11250	6.14093	6.02927	7.35385	7.53055	6.17716	5.76137	6.1316	1
AT2G34080	8.4719	8.02225	9.7912	9.38056	8.27988	7.45632	8.42637	1
AT1G13480	7.35877	7.47357	8.50516	8.61166	7.23215	7.02396	7.56309	1
AT2G45680	9.19289	9.42384	10.2752	10.4446	9.24133	9.29314	9.24079	1
AT2G24600	7.6586	7.64225	8.96798	8.4725	7.66084	7.3165	7.4182	1
AT5G61820	9.68891	8.91075	10.9124	11.6384	9.45462	9.07122	9.25949	1
AT2G35980	9.23884	8.8305	11.2316	11.7584	9.05192	8.36356	9.24363	1
AT1G49230	5.96572	5.68029	7.96628	7.68424	5.80585	5.66867	5.75323	1
AT1G16850	8.96357	8.84896	9.97729	10.9067	9.2061	8.57533	8.71662	1
AT1G58030	10.6422	10.5942	11.638	12.178	10.77	10.327	10.6102	1
AT5G42900	5.38885	5.17561	7.57116	8.17283	5.36782	4.75917	5.40918	1
AT3G55740	6.8725	6.50997	7.81205	7.37542	6.42297	6.23887	6.64358	1
AT5G67190	8.97816	8.90306	9.48439	10.1869	8.87815	8.39095	9.04237	1
AT2G42690	7.43513	7.37995	8.77791	9.5109	7.46452	6.98764	7.54068	1
AT2G38250	6.98573	6.97246	8.3315	8.21092	6.65098	7.06234	6.87584	1
AT1G04830	9.53533	9.63919	10.212	11.0489	9.61705	9.06106	9.51731	1
AT3G15200	7.25685	7.33746	8.01809	8.89982	7.34303	6.6104	7.26504	1
AT5G16010	8.39442	8.1054	11.6334	12.3565	8.50848	7.27958	8.33454	1
AT1G72900	5.46424	5.67454	7.9408	7.4959	5.7736	5.2313	5.37384	1
AT5G59590	7.88743	7.64581	8.92472	8.42916	7.25627	7.1858	7.63572	1
AT5G16970	6.101	6.13974	8.0764	9.28475	6.26726	5.99819	5.77864	1
AT5G62350	9.93797	9.66671	12.1762	11.6056	9.56262	9.3437	9.98556	1
AT3G18000	11.7837	11.5128	12.4271	12.5649	10.9932	11.7985	11.1241	1
AT5G61010	6.92337	6.28176	7.88428	7.68247	6.40819	6.3867	6.76772	1
AT5G53490	5.15119	5.41496	6.6866	6.40224	5.05523	5.40155	5.0812	1
AT5G48810	11.7546	11.5225	12.8292	12.4543	11.7071	11.5384	11.6617	1
AT3G16380	5.49083	5.28211	6.0747	6.60148	5.311	5.20064	5.49083	1
AT1G15010	9.94482	9.53802	11.6759	11.6137	10.0746	9.20828	9.74608	1
AT4G12470	7.66434	7.30904	9.76243	10.2692	5.89613	7.74161	7.26232	1
AT3G57410	10.5355	10.2805	11.143	11.5198	10.4933	9.71448	10.4562	1
AT2G39400	7.03877	6.26555	9.64261	9.13286	6.97246	6.25589	6.59947	1
AT2G28305	5.0852	5.08569	6.48851	6.50997	4.70996	5.10675	5.05466	1
AT4G27570	6.7548	6.68237	7.64571	7.76122	6.41434	6.67364	6.74967	1
AT5G35735	10.5996	10.3826	12.5012	12.5428	10.7544	10.2033	10.3908	1
AT3G53160	6.6983	6.47056	9.51969	10.2585	6.37076	6.14654	6.73844	1
AT1G11925	5.42818	4.97367	6.03678	5.79378	3.99273	4.26632	5.34226	1
AT5G26340	10.6227	10.0198	12.3816	13.2888	10.7393	9.57431	10.3311	1
AT1G48405	6.22316	5.87215	7.97099	8.32449	6.50529	5.3431	5.95623	1
AT1G23310	8.98409	9.08061	9.57959	10.4085	9.05173	8.92088	8.75346	1
AT1G07240	7.44539	7.6899	8.91788	8.76414	7.69192	7.45174	7.43339	1
AT3G53180	10.3325	10.2607	11.5557	11.3791	10.4955	9.99106	10.3036	1
AT3G54950	8.39558	8.41305	9.15024	10.0769	8.40026	7.48818	8.43102	1
AT4G11360	9.46013	8.79168	10.6298	10.2258	9.44655	8.72898	9.05503	1
AT1G64660	11.0012	10.6095	12.6628	12.0871	10.6815	9.40868	10.8583	1
AT4G27730	7.30938	7.42077	8.77349	8.46229	7.17844	7.47105	7.2327	1
AT1G59740	6.97145	6.24506	8.87142	9.08548	6.32434	6.55196	6.73794	1
AT5G61390	6.81785	6.45135	8.17782	8.69197	6.75444	6.58554	6.52627	1
AT3G19930	8.94142	9.25066	10.8723	10.788	9.30844	8.84279	9.04593	1
AT1G72416	8.32541	8.53935	9.58191	9.99673	8.62375	8.33154	8.12993	1
AT2G27830	8.30992	7.64638	9.19346	9.01586	7.97149	8.07695	7.77731	1
AT4G12480	6.59276	6.65814	10.726	10.2499	5.51208	6.30647	6.74904	1
AT3G16770	9.28731	9.04046	9.79904	9.42095	8.52601	7.8652	8.89016	1
AT3G51430	7.9537	8.14245	9.10749	8.70738	7.74644	7.84552	8.09438	1
AT1G29930	9.1489	8.57752	12.0741	11.726	8.641	9.05565	8.54231	1
AT1G33110	8.68145	8.45216	9.93382	10.1176	8.27582	8.82436	8.1446	1
AT1G20070	8.9047	8.2114	10.497	11.4294	8.6385	7.86404	8.86096	1
AT5G12010	9.43374	9.44296	10.5978	11.3787	9.68019	8.4545	9.49739	1
AT5G67520	7.28357	7.96288	9.7785	9.76016	7.80873	7.13914	7.81394	1
AT1G15520	8.24208	8.13421	11.4747	12.2477	8.57301	7.7656	8.04224	1
AT1G08800	8.79491	8.4737	10.0891	10.9925	8.62164	7.93355	8.90558	1
AT1G25275	8.42209	8.64999	10.6846	10.0764	8.52741	8.2759	8.66067	1
AT1G49500	10.7423	10.6786	11.7018	11.7081	10.9268	10.4066	10.6842	1
AT3G04240	10.9385	10.8161	11.6916	12.1206	11.0221	10.8217	10.7117	1
AT3G26830	5.15872	5.33297	8.23745	8.47138	4.9322	5.2753	5.23964	1
AT1G12900	5.75337	5.42884	6.47145	7.54581	5.3218	5.2897	5.70842	1
AT1G16400	5.28995	5.45169	6.8453	6.41527	5.21663	5.42746	5.33019	1
AT1G02930	8.90504	8.54144	11.6299	11.6669	8.57415	9.01746	8.03538	1
AT2G33110	9.67233	9.97465	10.6982	11.0894	9.64969	9.6153	9.92577	1
AT5G48250	8.38396	8.63995	9.6238	9.86169	8.64541	8.35952	8.51759	1
AT1G71520	8.88836	8.28124	10.5936	10.8894	8.50569	8.55106	8.71437	1
AT5G11360	4.53859	4.53859	5.221	5.44817	4.10532	4.10192	4.72585	1
AT1G65820	11.4936	10.9755	12.2927	12.3058	11.2997	11.1724	11.204	1
AT3G21750	8.80492	8.31879	9.7181	9.38722	8.46821	8.32147	8.74995	1
AT1G17830	5.52078	5.79011	6.59841	7.26852	5.41859	5.76216	5.55569	1
AT2G33580	8.61014	8.59386	9.41346	9.95674	8.4619	8.73123	8.44435	1
AT5G53450	7.38588	6.95302	8.5789	8.49776	7.19248	6.95889	7.34112	1
AT3G12710	10.8758	10.5483	12.0965	12.1569	10.8528	10.0565	10.886	1
AT2G30840	5.64792	5.58346	6.63781	7.07748	5.5734	5.34285	5.77675	1
AT3G50950	7.79846	7.66893	9.58942	9.47991	7.52072	7.64922	7.84542	1
AT1G07150	8.35403	8.13472	9.20566	9.57723	8.3985	7.44315	8.33052	1
AT5G38410	7.68586	6.57411	12.1486	12.9741	7.28134	7.11684	7.59269	1
AT1G14370	8.70299	8.56983	9.80476	9.83882	8.67485	7.65526	8.86964	1
AT1G21790	7.70641	7.48254	8.42613	9.12105	7.82863	7.4452	7.45347	1
AT3G14620	5.56671	5.87995	7.58302	7.05472	5.71792	5.43928	5.90699	1
AT3G55800	4.66921	4.84736	6.49227	6.53871	4.84736	4.63997	4.84736	1
AT4G18280	8.25719	8.39814	10.4654	9.99683	8.20599	7.86462	8.62461	1
AT3G59720	7.26556	7.43706	8.48271	8.24664	7.64211	7.1582	7.01556	1
AT1G67090	6.21576	6.54575	12.1959	13.2476	6.21766	7.01597	6.23214	1
AT5G54960	8.63581	8.28089	9.95743	10.8128	8.70702	8.11692	8.52938	1
AT3G02150	6.03717	6.44925	7.83277	7.5426	6.17647	5.462	6.57963	1
AT1G12140	8.45717	8.11131	9.35169	8.89955	8.08349	7.81251	8.2373	1
AT1G41830	8.25382	8.109	10.5056	10.5933	8.24357	7.35796	8.608	1
AT3G14050	9.54102	9.77871	10.7864	11.0916	9.99628	8.87315	9.64653	1
AT5G64750	9.1981	8.62818	11.6816	12.1647	9.61121	7.13247	9.20077	1
AT5G07100	8.00652	7.60616	9.04575	9.00182	7.58385	7.0975	8.15803	1
AT3G57760	5.89753	5.51616	7.52118	8.39663	6.05642	5.60404	5.47391	1
AT4G38770	6.1146	6.42708	7.9869	9.05456	5.76213	6.1169	6.44236	1
AT4G01535	7.17199	6.39379	8.1709	8.33737	7.06883	6.69726	6.64215	1
AT3G46110	5.49402	5.6957	7.81896	7.16947	5.9193	5.40739	5.54785	1
AT3G48520	10.3721	10.3831	12.1964	12.7666	10.7533	10.0284	10.431	1
AT3G23150	7.29028	7.2744	8.702	8.30727	7.3814	7.27879	7.22595	1
AT3G22160	8.40656	7.93347	9.17924	9.61317	8.16187	7.94255	8.32094	1
AT5G01670	7.39763	7.81602	8.4066	7.94593	7.039	7.09612	7.26173	1
AT3G20810	6.69744	6.76132	9.11641	8.8677	6.87805	6.83631	6.46032	1
AT2G47950	9.12332	9.22228	12.1647	12.0473	9.92369	8.04775	9.48789	1
AT5G38140	6.24897	6.83943	7.68134	7.22771	6.24653	6.50279	6.03273	1
AT5G54710	6.66827	6.5405	8.4855	9.19536	6.76004	6.34129	6.82777	1
AT1G59750	8.20424	7.964	9.3828	8.97718	8.02059	8.1907	8.08029	1
AT1G04400	9.12056	9.26043	10.2747	10.4314	9.29412	8.83076	9.34884	1
AT3G13080	10.7392	10.943	11.1335	11.6175	9.95407	10.4785	9.74627	1
AT2G26400	6.23617	6.43499	7.7091	8.27007	6.69683	5.41971	6.41621	1
AT5G38420	5.70167	4.96962	10.8702	12.1728	6.27798	6.08156	5.21753	1
AT4G29080	5.9617	5.93226	7.42527	8.0188	5.73345	5.58287	6.22247	1
AT5G38430	6.1565	5.57838	9.39803	11.0616	6.00232	5.9836	5.65904	1
AT5G39050	7.20378	6.66262	10.5866	11.3725	7.35806	6.13582	7.65809	1
AT4G28300	11.4238	11.0622	12.5632	12.3301	11.4589	11.1365	11.2807	1
AT1G55670	7.02179	7.02721	8.85679	9.71825	6.84452	7.2846	6.8652	1
AT3G45140	5.40974	5.08728	7.57199	6.91421	5.33665	5.32158	5.40974	1
AT4G25170	7.35629	6.58782	8.37179	8.08643	7.19957	6.67058	7.08249	1
AT1G27910	8.78136	8.65355	9.57196	10.1198	8.98498	8.55014	8.59826	1
AT2G02010	8.06401	8.15141	10.8748	10.9338	8.30275	7.62822	8.56111	1
AT5G52410	8.36546	8.17168	9.29178	8.74344	8.10417	7.49511	7.90402	1
AT5G67310	8.82583	8.78373	10.5886	9.90163	8.73161	8.23559	8.52438	1
AT2G40530	9.53143	9.3679	9.99107	9.61615	8.3675	8.47397	8.18607	1
AT3G12750	7.03022	6.91252	8.42035	7.82532	6.4393	6.95702	6.55279	1
AT3G04420	6.01673	5.94782	7.92644	7.62481	6.41296	5.60996	6.12844	1
AT2G20610	10.3645	10.2715	11.3061	11.4034	10.393	10.4246	10.031	1
AT5G60680	11.0149	10.7817	11.9184	12.0803	11.1105	10.8551	10.7816	1
AT4G37870	10.0778	10.6848	11.586	11.1819	10.2693	10.441	10.246	1
AT4G28750	7.55935	7.32739	9.54536	9.95485	7.1608	7.56917	7.62051	1
AT2G46080	8.53267	8.16499	9.36613	9.90409	8.51206	7.76305	8.48502	1
AT1G68390	5.90686	5.95885	7.78285	7.70423	5.3656	5.92782	6.15522	1
AT2G25790	8.26615	8.15471	9.44088	9.86313	8.41346	8.24525	7.99512	1
AT2G41010	9.13307	8.76854	10.8957	11.3027	9.20734	9.03816	8.89732	1
AT3G26080	6.71154	6.40421	7.7591	7.09694	6.14947	5.99876	5.96984	1
AT1G37130	11.3581	11.1466	12.9546	12.1658	10.5943	10.1755	10.7399	1
AT2G10940	6.03181	6.22281	9.82276	9.90564	6.38561	6.52694	6.59306	1
AT1G19450	9.94937	9.65026	10.886	11.1734	9.92437	9.79508	9.84767	1
AT4G36670	6.13992	6.29624	7.32875	6.81534	5.83775	6.09806	6.16083	1
AT2G40085	9.25871	9.10336	9.78291	9.86334	8.62306	9.30284	8.43097	1
AT2G39730	7.47928	7.10735	8.96327	10.2234	7.5486	7.43789	6.94713	1
AT4G17980	5.3192	5.04818	6.2932	6.93047	5.55807	5.05971	4.68243	1
AT4G38970	6.83104	6.94798	10.0117	10.3764	6.79776	6.99274	7.38229	1
AT1G13710	5.19313	5.34472	6.82049	7.26207	4.96934	5.36804	5.37311	1
AT3G05690	7.18909	6.83057	9.66721	9.73591	7.24167	7.26023	7.14835	1
AT1G68050	6.01587	6.29927	7.27466	7.36	5.59088	6.08432	6.29927	1
AT1G02920	7.85522	7.20487	11.0579	11.5624	7.74833	8.16604	7.74858	1
AT5G22300	6.71691	5.98169	7.97767	7.32581	5.63766	5.30226	6.4012	1
AT1G29780	6.34254	6.56588	7.43725	6.88933	6.11194	5.67924	6.16773	1
AT4G17090	6.77763	6.71773	8.20471	8.1825	6.48999	6.73205	6.93653	1
AT1G71500	7.27078	7.0768	8.33087	8.41392	7.07737	7.39179	7.04875	1
AT5G49620	6.43311	6.03279	8.19365	8.64274	6.47593	6.42555	6.08159	1
AT3G52770	5.42606	5.01383	6.83974	6.02044	4.79651	4.22577	4.13596	1
AT2G48000	7.68944	7.58893	9.77647	9.34548	8.10919	7.56994	7.63096	1
AT3G14420	5.88593	6.54348	7.81889	8.58436	6.02444	6.00963	6.49603	1
AT5G52310	8.15108	7.91118	11.2889	10.9562	8.88737	7.37706	8.74403	1
AT1G67560	9.85582	9.29425	11.4782	10.9979	9.95062	8.53731	9.96321	1
AT2G47190	6.36384	6.52167	7.6629	7.01384	5.83923	5.98135	6.15093	1
AT1G11210	7.04374	7.1306	8.38965	8.51949	6.40285	7.15009	7.20722	1
AT1G49720	7.62016	8.51354	9.91685	9.35488	7.78443	8.22679	8.22679	1
AT1G32970	7.8286	7.46796	9.22943	9.0357	8.05711	6.82473	7.84749	1
AT1G68290	5.752	6.03587	8.81457	9.05438	6.52735	5.77615	6.30789	1
AT2G02760	9.89152	9.68997	10.7263	10.2395	9.51523	8.86573	9.68289	1
AT3G49110	6.7402	6.62942	7.85051	7.92331	6.58665	6.6085	6.87463	1
AT2G34140	7.83312	7.56215	8.62496	9.42728	7.8581	7.44887	7.80393	1
AT4G11370	7.53408	6.8198	8.61198	8.36671	7.53408	7.28498	6.83601	1
AT2G17840	9.99874	10.038	12.2992	12.2014	10.582	9.79751	10.2618	1
AT1G77170	7.8731	7.7243	8.63638	9.30146	7.93487	7.65369	7.88708	1
AT2G02990	6.10811	6.40241	8.9808	8.73902	6.78895	5.78504	6.86935	1
AT1G33600	6.8045	6.51045	9.1833	9.55263	7.08242	6.80287	6.84328	1
AT2G22122	6.66214	7.11689	7.75576	8.27512	6.84765	6.68326	7.04709	1
AT2G38860	9.17035	8.8926	10.5114	10.7894	9.16183	9.22914	8.86615	1
AT3G26650	5.09426	5.14577	7.19923	7.73712	5.26358	5.30139	5.28377	1
AT5G59580	7.09365	6.74731	8.23391	7.92941	6.99429	6.65759	7.21077	1
AT1G28260	5.86582	5.66957	7.77742	8.32601	6.0516	5.95714	5.70303	1
AT4G38640	9.62179	9.629	10.4272	10.9403	9.74618	9.29057	9.76902	1
AT5G59730	10.4715	10.4351	12.1694	12.915	10.976	10.1194	10.5421	1
AT5G62360	6.81774	6.34627	8.21745	7.61965	6.8493	6.54565	6.40957	1
AT5G66570	7.34663	7.43078	9.13833	8.99539	7.11919	7.57047	7.55082	1
AT4G13030	6.06342	6.7033	7.79789	8.10341	6.66337	6.0632	6.59751	1
AT5G65170	7.02465	6.32743	8.89235	9.5786	6.88528	6.73996	7.10134	1
AT3G16800	6.84815	6.75295	9.94827	10.4786	7.44971	6.86615	7.45162	1
AT1G05700	5.24784	5.35323	7.38483	7.52984	5.37248	5.40921	5.58807	1
AT1G06680	7.52438	7.40397	8.52651	8.43783	6.81338	7.77454	7.21298	1
AT3G59220	8.56019	8.20349	11.3892	11.4488	8.85949	8.66446	8.92848	1
AT1G32470	6.72688	6.71879	8.25783	8.85305	6.37688	6.05998	7.21613	1
AT1G51830	7.49246	6.78946	8.79047	9.67053	7.15089	6.95043	7.56624	1
AT5G64430	7.87433	8.33575	8.95685	9.5211	8.15294	7.69892	8.33004	1
AT1G15330	7.01701	6.94782	8.10469	7.4522	6.51864	6.38667	6.65357	1
AT1G33790	6.88087	6.81887	9.70263	8.76542	5.35892	6.85947	6.29748	1
AT4G23060	7.5963	7.37512	9.58786	9.48759	7.82952	7.45518	7.86558	1
AT5G16960	5.86896	6.02184	7.69098	7.93962	6.23208	5.946	6.14442	1
AT5G25460	9.89207	9.42233	11.6487	10.9564	9.71538	9.66267	9.83653	1
AT4G30270	6.83671	7.09159	8.71858	8.76134	7.27105	7.02891	7.01274	1
AT1G27020	7.9126	7.15708	10.5047	10.3183	8.19748	7.49984	8.27735	1
AT3G02160	6.67616	6.53578	7.4591	7.85227	6.7638	6.37807	6.72448	1
AT2G45740	7.1274	6.78225	7.76335	7.24868	6.53174	6.69398	6.25142	1
AT1G28160	6.16854	6.25297	8.76255	7.96733	5.78593	6.60754	5.02511	1
AT5G09660	5.79828	6.03937	7.47283	8.32204	5.964	5.98403	6.10912	1
AT1G02860	6.90759	7.39628	8.80975	9.38601	7.53623	7.15438	7.09189	1
AT5G03860	7.48082	8.27189	9.76505	9.19449	7.74703	8.17548	7.5307	1
AT1G20340	7.75217	7.51009	8.83682	9.5699	7.60694	7.21978	7.99531	1
AT1G15125	7.53542	7.33386	8.73662	8.81084	7.60572	7.50664	7.52557	1
AT3G25597	5.49985	5.80656	7.13019	7.44639	5.73803	5.58624	5.90095	1
AT4G27657	8.70744	7.88897	10.1738	10.1382	8.55222	8.58714	8.39551	1
AT5G13900	6.01771	5.69221	6.55319	7.22615	6.00278	5.69072	5.90674	1
AT3G02050	8.31707	8.25278	8.65587	8.37458	7.46824	7.56475	7.25003	1
AT1G04180	9.48917	9.19262	10.5943	9.80819	8.91263	8.31522	8.42525	1
AT5G54720	6.30873	5.6573	7.89884	8.43921	6.28336	5.90571	6.3794	1
AT1G30620	9.0772	8.47469	9.76802	9.9777	8.92647	8.59887	8.9166	1
AT3G09920	7.76977	7.79625	8.95643	9.42554	7.88703	7.8234	7.92504	1
AT1G58340	6.82567	6.81727	9.92995	10.8823	7.5717	7.16939	7.16964	1
AT2G39350	7.38013	7.91912	9.27258	9.20463	7.87344	7.30289	8.04227	1
AT1G67920	6.73968	6.52121	8.74599	8.54236	6.1686	5.72882	7.38775	1
AT5G07860	8.76483	8.49179	9.93779	10.0757	9.04872	8.09212	8.75087	1
AT4G10340	6.80345	7.25536	8.88814	9.34243	7.04077	7.45872	6.82191	1
AT4G34710	12.411	12.2543	13.8939	14.3432	12.6753	12.1164	12.5912	1
AT2G04240	8.94035	9.03081	9.86563	10.6104	9.43451	8.52858	8.79747	1
AT2G38240	9.45195	9.01147	12.5165	13.0833	10.4578	8.81222	9.96862	1
AT2G01340	8.84009	9.03715	9.98141	9.40483	8.45618	8.40319	8.8104	1
AT3G20300	7.49563	7.36621	8.95824	10.2311	7.95471	7.02745	7.5283	1
AT1G04960	8.95339	8.83372	9.85208	10.1798	9.13139	8.65735	9.00873	1
AT1G79160	7.52453	6.95672	8.43581	8.81231	7.09592	7.30704	7.46977	1
AT4G20880	7.35426	7.5925	8.69378	9.18557	7.50799	7.36513	7.72244	1
AT5G63290	7.67344	8.24753	8.8026	9.1083	8.19179	7.6309	7.99893	1
AT4G36040	11.5536	11.3363	13.4628	13.5529	12.13	10.7023	11.7552	1
AT1G72610	6.44031	6.94674	8.25751	8.50848	6.27051	6.59247	7.05916	1
AT4G11590	5.80359	5.67691	6.72477	6.92728	6.02892	5.72184	5.65695	1
AT3G06760	10.0555	9.69064	11.2731	11.3169	10.3036	9.40631	10.0414	1
AT1G42970	6.72615	6.72615	7.4847	8.1758	6.2474	6.69673	6.86543	1
AT1G05560	7.8532	7.4743	9.24456	9.65104	7.87608	7.09335	8.11255	1
AT2G13360	6.80736	6.91922	8.68842	8.5916	6.81466	7.36058	6.59219	1
AT2G01170	9.18145	9.24224	10.2502	10.2876	9.35547	9.35865	9.0434	1
AT5G47370	11.0066	10.9119	11.1254	11.0363	10.2269	9.90164	9.53493	1
AT2G38400	9.35916	9.13073	11.3295	11.163	9.57119	9.53057	9.4147	1
AT1G16840	10.1878	9.85386	10.9853	11.2725	10.2247	9.54643	10.2113	1
AT4G05180	6.44164	6.08709	8.48026	9.26059	6.21635	6.412	6.77679	1
AT3G25580	7.55788	7.7807	8.79568	8.9683	7.03223	7.78661	7.79539	1
AT3G16140	6.70329	6.75637	8.54276	9.06303	6.66167	6.98663	6.9811	1
AT3G58790	7.58528	7.81029	9.29346	9.06914	7.98922	7.78658	7.84301	1
AT2G17220	8.477	8.58026	9.86487	10.4718	8.66807	8.39742	8.82947	1
AT4G26710	11.3805	11.0372	12.342	12.647	11.4402	11.1924	11.345	1
AT1G73210	6.83835	7.57188	7.84406	8.26886	7.27859	7.00846	6.53995	1
AT3G50900	9.07327	9.39481	10.4233	9.79009	8.88328	8.75519	9.07966	1
AT1G22470	6.79755	6.81449	8.15423	8.21501	6.70681	7.23677	5.80779	1
AT3G15520	6.47436	6.75045	8.27572	8.60884	6.7416	7.02335	6.20693	1
AT4G12800	6.08853	6.1321	7.12204	7.11668	5.75292	6.31687	6.15897	1
AT5G61890	7.72905	7.57935	9.1984	10.3237	8.21647	6.67591	7.87688	1
AT4G04630	6.16695	5.7245	7.21543	7.7767	6.09328	5.79353	6.24939	1
AT3G60450	9.42172	9.43293	10.6477	11.2814	9.48152	9.06867	9.80664	1
AT1G05960	9.96005	9.79097	10.8418	11.2875	10.1105	9.60373	10.0312	1
AT5G57800	6.18592	6.27807	7.31917	7.50181	6.26485	6.30206	6.38699	1
AT4G15120	7.90353	7.78916	9.55398	10.0298	8.03584	8.05196	8.10166	1
AT3G01750	9.0813	9.08225	9.45056	9.17276	8.51115	7.92878	8.49337	1
AT3G09870	4.23697	4.49742	5.08468	6.00115	4.76544	3.79181	3.98558	1
AT4G02520	9.63923	9.15365	12.0276	12.1463	9.66868	10.0561	9.72792	1
AT1G51840	7.37245	7.31696	9.52614	10.1626	8.0828	7.19275	7.68871	1
AT3G48990	11.1135	10.8604	11.7753	12.4926	11.2505	10.7741	11.0245	1
AT5G22850	9.50631	9.45503	10.281	10.8696	9.76576	9.12061	9.54684	1
AT4G12005	5.68723	6.70232	8.46035	9.01253	6.8811	6.2983	6.49656	1
AT1G05570	8.42732	8.46524	9.42707	9.56028	8.46146	8.71582	8.13941	1
AT4G15150	11.3253	11.2767	13.0257	12.2435	11.2048	10.9288	11.1686	1
AT2G15890	8.26701	8.91993	9.70246	10.0621	8.96522	7.96093	8.81158	1
AT3G14362	6.32629	7.31404	8.36993	8.70836	6.6154	6.67828	7.25073	1
AT2G25510	4.77108	4.50224	7.12295	7.29869	5.19574	3.65322	5.5072	1
AT4G30110	7.23315	7.02247	8.55265	8.85723	7.39231	6.9818	7.45329	1
AT1G66600	5.06028	4.54354	7.25145	7.70138	5.46433	5.18323	5.02446	1
AT1G51420	8.93857	8.66676	10.044	10.403	8.92883	8.337	9.20034	1
AT5G20430	4.28247	4.13063	6.09526	5.38943	4.55672	4.31592	3.82451	1
AT1G67850	6.87722	6.82569	8.01769	8.19255	6.94081	6.9987	7.00413	1
AT1G15100	10.244	9.8596	11.4418	11.9219	10.4763	8.98943	10.3757	1
AT5G56980	10.7906	10.3547	12.0718	12.1868	11.0821	10.593	10.6118	1
AT3G61330	4.13053	4.96129	7.55852	6.58994	5.07138	4.47228	4.02522	1
AT1G68010	5.24561	5.57524	6.98701	7.51078	5.44013	5.49034	5.74461	1
AT5G01380	9.35683	8.82511	10.8218	11.2372	9.50803	8.66659	9.55762	1
AT5G01950	8.69951	8.57769	9.72872	9.80142	8.7346	8.83646	8.68044	1
AT3G54420	6.41547	6.36227	8.71329	8.22239	6.93586	6.5895	6.67733	1
AT4G36010	8.131	8.19739	11.5061	11.9596	9.61985	8.049	9.0333	1
AT4G14365	5.79981	5.86211	7.35189	7.90199	6.11406	5.85662	6.16092	1
AT1G10160	7.9133	7.90535	11.3155	12.039	9.30434	7.99696	8.89803	1
AT3G01435	8.17329	7.79141	8.80495	9.03601	8.27885	7.90287	7.44401	1
AT2G43500	7.22301	7.16913	8.98211	9.21457	7.71414	6.6675	7.65841	1
AT1G70640	7.16822	7.37679	8.76229	9.59465	7.26975	7.71664	7.12396	1
AT4G11600	11.728	11.1685	12.8013	13.066	11.9292	11.563	11.2995	1
AT3G25780	11.5176	11.3255	12.1539	11.5766	10.6749	10.3744	10.4766	1
AT4G01026	8.26066	7.27969	9.68414	10.9183	8.31765	6.40431	8.41717	1
AT1G76390	7.71673	7.05473	8.52443	8.88968	7.67765	6.76588	7.67304	1
AT2G30570	6.10242	7.11236	8.39194	9.28302	6.93793	7.0011	6.5511	1
AT1G11410	5.42572	5.77166	7.02332	7.43828	5.92042	5.79025	5.55807	1
AT1G22985	7.43833	6.87417	8.62696	9.5333	7.85483	7.04947	6.7898	1
AT1G78780	4.29467	4.62852	5.82421	6.22895	4.62486	4.28427	4.86008	1
AT2G19450	8.21928	8.27859	10.0733	10.3349	8.68007	8.02226	8.77836	1
AT3G22910	6.5476	6.85902	8.49346	9.62538	7.3012	6.28244	7.13578	1
AT2G21620	12.8653	12.4657	13.928	13.7855	12.9773	12.6095	12.9047	1
AT4G16710	6.6915	6.75102	7.37985	6.83317	5.47286	4.90406	5.53152	1
AT1G26690	9.22016	8.67167	10.1906	10.9728	9.38184	8.75984	9.09313	1
AT1G22340	5.74473	5.79467	6.76748	6.05186	5.44731	5.02474	5.23766	1
AT2G22890	6.58887	6.62991	8.04315	7.23871	6.20472	6.26962	6.3978	1
AT5G26622	8.61742	8.67495	9.00923	9.42347	7.86149	8.60979	7.81206	1
AT4G25670	8.93616	8.87911	10.4009	11.4366	9.36377	8.70157	9.21641	1
AT5G64810	7.0352	7.27783	8.88938	8.87379	7.00631	6.83697	7.79568	1
AT3G17790	8.04832	7.33631	8.41649	9.39628	7.96562	7.37447	7.29496	1
AT5G03700	8.7334	8.5032	9.86475	9.83989	9.05965	8.50968	8.75611	1
AT5G52760	4.87544	3.91417	7.97041	7.35542	6.19941	3.88833	4.73027	1
AT2G02100	9.08383	9.08383	11.3365	10.3519	8.78362	7.46444	9.01813	1
AT1G11310	9.75311	9.57729	10.6386	11.061	10.0873	9.5109	9.67155	1
AT5G52750	8.11227	8.40298	9.72424	8.85375	7.53029	7.90991	7.55346	1
AT1G03130	7.08672	7.42849	8.59877	8.60593	6.76853	7.73857	7.11972	1
AT3G06500	10.0544	9.81841	10.864	11.3117	10.2284	9.70977	10.0877	1
AT1G21980	9.23498	9.30257	10.5143	10.9957	9.62057	9.0305	9.55566	1
AT4G30140	6.3173	6.13341	8.13483	8.73932	6.26537	6.36518	6.79057	1
AT1G68585	4.20077	4.20077	5.24499	4.60526	3.70188	3.82122	4.13145	1
AT1G13360	9.37341	9.41965	10.4561	10.6659	9.73859	9.23345	9.57743	1
AT5G04235	6.24783	6.32184	7.06935	8.05737	6.36847	6.45595	6.21242	1
AT1G52230	6.26646	6.09425	8.54441	9.566	6.26015	6.58971	6.89768	1
AT1G71140	5.08535	5.36137	6.55687	7.83121	5.23909	5.43422	5.47929	1
AT4G05120	7.74051	7.42263	10.0589	10.5017	8.44517	7.17391	8.41393	1
AT3G12510	8.13672	8.27928	10.9245	11.3524	8.9262	8.60008	9.08563	1
AT3G63010	9.09248	8.55536	10.7372	10.7945	9.49482	8.8182	9.2543	1
AT1G29357	5.73439	5.96328	7.26984	7.75785	5.18826	5.87027	6.29826	1
AT1G49030	6.456	6.05653	9.09253	9.10638	7.26924	5.62112	7.36225	1
AT1G53060	7.68182	7.63546	8.93472	8.02804	6.61013	6.99399	6.78336	1
AT1G77680	9.28348	9.08479	10.6125	11.2555	9.62416	9.30676	9.35907	1
AT4G04640	5.87119	5.90837	7.4486	7.76044	6.16041	6.22965	6.0333	1
AT1G11100	8.04574	7.83012	9.98726	10.702	8.63173	7.8326	8.50196	1
AT4G33930	8.80706	8.71889	11.3091	12.302	9.7908	8.65413	9.49248	1
AT5G04250	7.35908	6.88243	8.98893	9.50331	7.64469	7.10704	7.65953	1
AT4G09010	6.36878	6.43868	7.62598	7.19991	5.87448	6.49154	6.62916	1
AT2G38310	10.3346	9.71166	11.6605	11.5504	10.5614	9.80153	10.4386	1
AT2G39660	8.64718	8.6544	10.6502	10.4535	9.18573	8.80488	9.10112	1
AT3G12700	8.70638	7.93376	10.7448	11.0335	8.99245	8.96967	8.73746	1
AT5G06730	7.80921	7.38683	9.65447	10.1101	8.12843	7.98614	8.04334	1
AT2G40080	7.18567	5.78485	9.2409	9.94304	7.51414	7.18567	7.17915	1
AT3G61470	6.19212	6.47681	8.5529	7.62287	6.61054	6.30458	5.97432	1
AT1G29920	7.57509	7.61354	9.89872	10.9608	7.56446	8.06083	8.28551	1
AT2G18350	6.94457	7.24612	8.54557	7.771	7.01522	6.78461	6.98704	1
AT5G39610	6.6282	6.00204	8.31793	9.24463	6.67109	6.93997	6.49058	1
AT5G11740	13.1623	12.5302	14.0335	14.4414	13.0451	13.1884	12.8083	1
AT1G05300	7.85623	7.5438	9.3879	9.68037	8.23367	7.49763	8.16185	1
AT3G14415	6.09229	6.64958	8.66345	8.53086	7.05925	6.6715	6.94086	1
AT1G53430	8.51238	8.49892	9.63788	9.73517	8.85188	8.34566	8.76166	1
AT4G31877	3.87607	3.9524	5.30403	5.8805	4.33665	4.09973	3.95125	1
AT2G37150	8.29218	7.59916	8.77835	9.31067	8.31652	7.68135	7.6569	1
AT3G63320	5.74342	6.1522	7.02179	7.22477	5.90841	6.28808	5.90607	1
AT5G40540	8.34533	8.36891	9.18538	8.57458	7.66037	7.74167	8.05281	1
AT1G66760	7.84982	7.74296	9.42337	9.61079	7.9139	8.41294	7.5038	1
AT1G55850	9.36079	9.02526	11.0547	11.4515	9.71511	9.30592	9.73602	1
AT3G29810	5.93506	5.63672	7.36256	7.00458	6.15391	5.5298	6.18324	1
AT4G17970	6.10741	6.02091	7.3658	6.70679	6.06552	6.13379	5.89832	1
AT5G10820	9.08396	8.86904	9.98318	10.3808	9.26234	8.77862	9.22879	1
AT1G18570	6.56855	6.31348	8.5114	8.49636	6.79941	6.49569	7.20835	1
AT1G22280	9.76071	9.0862	10.712	11.0101	9.76733	9.08921	9.82946	1
AT3G14200	11.7346	11.6001	12.7744	12.9549	12.0326	11.7911	11.6914	1
AT1G76700	9.7863	9.54004	10.6295	11.3504	9.83516	9.77612	9.86872	1
AT1G70800	7.25423	5.95522	8.06545	7.20373	6.10091	5.64878	5.75228	1
AT3G07390	9.82159	9.6293	12.0018	11.7501	10.4823	10.0455	10.2255	1
AT3G62150	5.42883	5.27887	6.71833	7.0058	5.63921	5.44713	5.73687	1
AT3G11580	7.05777	7.09289	9.01284	9.101	7.58547	7.44524	7.48334	1
AT5G27020	5.18034	6.83489	7.81191	8.70398	5.70506	6.70153	6.02736	1
AT3G12090	9.10058	8.74176	10.0289	10.1926	9.29248	8.81227	9.1417	1
AT3G14590	8.10085	8.12235	9.3855	9.92244	8.46262	8.22928	8.3588	1
AT3G14610	9.80311	9.84157	10.6246	10.0068	9.03883	8.76102	9.44203	1
AT1G10170	10.0568	10.0597	12.2954	13.2373	10.938	10.0512	10.7031	1
AT1G29910	8.5439	8.27879	10.5581	10.7783	8.07199	9.27566	8.76275	1
AT2G40340	8.3424	7.97727	10.8738	11.5136	9.26428	7.88023	9.17332	1
AT2G32200	6.761	5.99987	8.3771	7.47547	6.37327	6.58944	6.40237	1
AT1G10370	9.43841	8.64539	11.1011	12.1501	9.40456	9.4518	9.72254	1
AT1G80590	5.75312	6.14552	7.10518	6.89092	6.44317	5.83347	5.70194	1
AT1G32090	9.14419	9.00442	10.0879	10.5471	9.45732	8.95994	9.24	1
AT1G58360	8.68678	7.96952	9.64981	9.45182	8.46267	8.72629	8.0342	1
AT3G49780	11.2121	10.5688	12.3695	12.739	11.3894	10.9703	11.2095	1
AT5G13210	6.68272	7.10731	8.45067	8.57858	7.28839	6.9165	7.3783	1
AT3G51510	6.19091	5.94103	7.02687	7.95362	6.10719	6.08942	6.37256	1
AT4G12010	6.36797	6.21944	7.65144	7.80242	6.71079	6.49554	6.44644	1
AT5G64410	9.74301	9.44043	10.7416	10.9967	9.95113	9.73308	9.74105	1
AT5G65640	8.01899	8.21363	9.76754	9.1236	8.21161	8.45078	7.97487	1
AT3G26590	9.24817	9.55554	10.5209	10.5919	9.47386	9.73842	9.43962	1
AT4G35990	6.26747	7.07159	8.48951	7.84359	6.72033	6.97965	5.40343	1
AT5G48090	6.61844	6.33154	7.28982	6.63512	5.89526	5.94728	5.93874	1
AT1G69930	7.69696	7.47242	10.5909	10.8543	9.0242	7.98434	8.53944	1
AT5G24090	7.74943	6.94134	9.54754	10.0349	8.28601	7.5116	7.94088	1
AT4G31740	7.3442	6.58227	8.30034	9.49508	7.37449	6.87582	7.34894	1
AT3G63380	6.33684	6.2458	9.3753	10.5003	7.49657	6.34205	7.69907	1
AT3G57120	8.62876	8.52997	9.50978	9.94758	8.78974	8.0718	8.92538	1
AT1G21680	8.88212	8.59557	10.7296	10.8694	9.53004	8.53993	9.37224	1
AT4G09760	5.97425	5.03277	6.99218	7.45345	5.90069	5.87604	5.72936	1
AT4G36000	5.99231	6.06009	6.99274	7.38353	6.23741	6.23087	6.08495	1
AT4G33905	8.84482	8.90793	9.86955	10.6791	9.2637	9.06697	8.55205	1
AT2G33100	7.47173	7.52962	9.05914	8.99377	7.9917	7.85068	7.57247	1
AT3G59210	6.26745	6.17754	7.63922	8.02421	6.40916	6.21899	6.75163	1
AT4G21280	6.65534	6.49583	7.90034	7.71673	6.67439	6.81037	6.87666	1
AT5G60270	7.02116	7.09553	8.73887	9.13893	7.62825	6.58072	7.6845	1
AT2G26870	6.98202	6.66285	8.28012	8.23854	7.1961	7.06705	7.21633	1
AT3G09390	8.23241	8.65934	10.5027	10.592	9.04645	8.81018	9.11099	1
AT4G16760	11.6934	11.5429	12.7177	13.0827	12.0958	11.4017	11.8305	1
AT3G02140	10.3021	9.99069	11.2224	11.612	10.5683	9.92792	10.3958	1
AT3G16330	8.19503	7.54059	10.599	11.1125	8.92788	8.65714	8.63526	1
AT1G22740	8.59469	8.18287	9.19864	9.8909	8.59469	8.2126	8.63913	1
AT2G22780	10.5287	10.3368	11.4233	11.93	10.8241	10.3073	10.6332	1
AT3G01830	8.32204	8.1054	9.48239	8.74492	7.89532	7.79345	8.32204	1
AT1G68590	6.68047	6.62109	7.57594	7.60366	6.02869	6.99274	6.7276	1
AT3G59850	8.12046	8.24384	9.50791	9.45669	8.66858	7.70569	8.62969	1
AT1G69850	8.05642	8.0531	10.243	10.7783	8.80019	8.1497	8.90034	1
AT5G66620	5.6135	5.24153	6.94731	6.89324	5.48334	5.80553	5.86684	1
AT3G21720	7.03771	7.12335	11.0769	9.6668	7.28984	7.15007	7.51239	1
AT2G37640	7.93304	8.15849	9.53694	9.50542	8.27397	7.92423	8.64546	1
AT3G59350	10.1978	9.86657	11.4563	11.5951	10.5348	9.63561	10.5199	1
AT5G23010	5.55481	5.38102	6.8652	6.34312	5.26539	5.49524	5.82408	1
AT3G21055	6.38802	6.75611	7.86459	8.25282	5.83882	6.66146	7.05914	1
AT2G21330	6.16473	6.71055	7.569	8.37459	6.4572	6.48971	6.81734	1
AT1G56300	7.63313	8.02005	10.7519	11.1827	9.27677	7.67358	8.99826	1
AT5G41663	5.81939	5.29252	6.6411	6.68364	4.90363	5.37423	6.10497	1
AT5G64240	8.75293	8.31986	10.336	11.0502	9.32562	8.26381	9.07142	1
AT2G21180	6.20275	6.32274	8.43017	8.97829	6.68518	6.79883	6.99184	1
AT3G15210	10.891	10.4999	12.2005	11.4412	10.7854	10.895	10.692	1
AT2G16365	8.12451	8.19389	9.50112	9.48565	8.61295	8.0879	8.57674	1
AT5G46410	9.83717	9.62721	11.2194	11.409	10.3201	9.60201	10.1566	1
AT1G69530	9.9265	9.55502	11.4542	10.196	8.96957	8.63091	8.88949	1
AT2G38870	10.2997	9.83459	12.4649	12.8818	11.1917	9.96825	10.9073	1
AT3G19240	11.4247	11.2501	12.6223	12.6459	11.7733	11.0365	11.7802	1
AT1G51430	6.24729	6.61644	7.09811	6.69037	5.64441	6.07191	4.95453	1
AT4G23450	5.87134	5.43685	6.92234	7.64963	6.19867	5.85321	5.70296	1
AT4G13420	5.5405	5.67617	7.1553	7.66711	6.07695	5.48362	6.19643	1
AT3G50740	6.17879	6.84011	8.1038	8.5919	7.11323	6.54888	6.9991	1
AT1G66200	10.9485	10.7232	12.5718	12.8803	11.4235	11.1885	11.2519	1
AT3G28580	6.49768	5.83263	8.13143	8.25851	6.66986	5.88874	7.09672	1
AT1G30380	7.34356	7.16888	9.31989	9.43815	7.40964	8.31812	6.78686	1
AT1G77640	7.16793	7.0161	9.11923	8.6092	7.69045	7.35189	7.49294	1
AT4G12000	6.99244	6.86868	8.51109	9.65845	7.43526	6.96389	7.48066	1
AT3G11260	5.81358	6.42499	8.72786	7.80751	6.60142	6.38992	6.66797	1
AT1G20880	6.89918	7.17265	7.96599	8.74029	7.39914	7.08915	7.16469	1
AT4G27020	9.6229	9.46482	10.2496	11.0637	9.91473	9.33984	9.62343	1
AT5G66700	5.89705	6.49037	8.10859	7.14268	6.30291	6.16708	6.35853	1
AT1G79245	11.1954	11.0645	12.6798	13.2316	11.8134	11.0962	11.5359	1
AT5G13205	5.37015	5.23235	6.91357	7.28455	5.43725	6.0772	5.04948	1
AT2G14290	5.81913	5.76444	8.12229	7.89148	6.60852	6.17074	6.543	1
AT1G74300	8.49586	8.53101	10.3935	9.56051	8.86166	8.53736	8.84211	1
AT2G18860	7.72069	7.72934	8.01549	8.24636	6.39731	7.21008	7.44683	1
AT2G47180	8.06414	7.71819	10.7063	10.199	9.01514	8.51819	8.55936	1
AT1G72770	9.28622	9.07855	10.1555	10.7259	9.45519	9.03876	9.53148	1
AT2G45450	4.74052	5.15936	6.9353	7.35402	5.12619	5.18398	5.8103	1
AT1G21070	8.88584	8.56935	9.69127	10.2035	8.91666	8.87456	9.01574	1
AT3G27950	5.50252	5.39275	8.16071	7.9231	6.7371	5.83125	6.30481	1
AT1G73920	9.70056	9.50258	10.9813	11.5332	10.1272	9.29804	10.0986	1
AT5G63370	10.6824	10.5477	11.4076	12.0213	10.9136	10.3043	10.8722	1
AT5G13080	6.3084	6.05958	9.08488	9.86144	7.43282	6.47075	7.56852	1
AT5G67280	7.22477	7.20696	8.17125	8.81949	7.52209	7.379	7.37657	1
AT1G75860	8.43283	8.19159	10.0019	10.8603	9.01432	8.35737	8.85574	1
AT2G30130	8.24203	8.76503	10.948	10.6254	9.54087	8.66183	9.25529	1
AT1G10360	6.56462	6.53906	9.06549	9.70761	6.99315	7.54335	7.43765	1
AT3G02800	9.53234	9.33608	10.545	11.3352	9.84187	9.52597	9.71791	1
AT4G02770	6.35211	6.81395	7.41818	8.11002	6.41334	6.7976	6.76528	1
AT3G11570	8.14391	8.11408	9.01883	9.57129	8.33834	7.72149	8.54386	1
AT1G80660	6.64662	6.57054	8.21365	8.4913	7.23545	6.62958	7.15896	1
AT2G46340	9.82405	9.55929	10.6596	11.1807	10.0145	9.78854	9.93728	1
AT2G01150	10.8944	10.473	12.2076	11.6699	11.1385	10.8843	10.7376	1
AT3G49690	6.55585	5.79235	8.29696	7.77181	6.85517	6.61587	6.52235	1
AT5G56760	9.86928	9.85378	10.6318	11.2244	10.2127	9.42515	10.0177	1
AT4G26700	7.27762	6.96349	8.45999	8.26108	6.98998	7.54872	7.44984	1
AT4G24960	11.6186	11.0081	12.4538	12.7896	11.8315	11.4395	11.5124	1
AT5G19855	6.37822	6.99314	8.00715	8.90555	7.30299	6.81661	6.89879	1
AT5G13740	8.64732	8.71846	10.1198	10.1023	9.10865	9.13406	8.83657	1
AT5G24470	8.01466	8.40411	9.95242	10.4277	9.06923	7.99185	8.79676	1
AT3G56980	5.81034	5.95141	8.27371	9.16133	6.79026	6.32036	6.94539	1
AT5G01100	9.70527	9.4723	11.4256	11.784	10.4669	9.90778	10.008	1
AT1G77500	7.90657	8.19979	9.51759	9.34886	8.45868	8.3119	8.43511	1
AT5G03550	5.63723	5.94298	6.70232	7.19172	6.15049	6.02792	5.6072	1
AT3G24420	8.43603	8.1156	10.1834	10.4293	9.10081	8.71891	8.80347	1
AT4G30650	6.72418	6.78452	9.10796	8.37619	7.01375	6.55045	7.60011	1
AT5G13200	9.60009	9.18228	11.0954	10.7475	10.0059	9.51203	9.8345	1
AT4G33980	7.40226	7.57349	9.45692	9.44586	8.46978	7.94372	7.74681	1
AT3G17020	10.9341	10.8028	12.2035	12.5636	11.4038	11.053	11.2477	1
AT4G27410	9.42964	8.92136	11.3002	12.1721	10.1635	9.37667	9.99412	1
AT5G54300	7.05787	6.93925	8.56803	9.12935	7.36004	7.31682	7.60668	1
AT1G63010	8.92979	8.79475	10.0131	10.3897	9.30942	8.40037	9.34425	1
AT5G58070	11.5582	11.0567	12.894	12.9478	11.9529	11.7204	11.6704	1
AT1G61360	8.25477	8.15716	9.39132	9.77838	8.77133	8.15831	8.51349	1
AT1G21340	5.47028	5.48971	6.72096	6.56581	5.4492	6.01388	5.25129	1
AT5G63330	8.63469	8.78709	9.76648	10.3985	9.22692	8.70021	8.95207	1
AT1G64140	9.77652	9.57263	11.4911	11.6161	10.4501	9.8257	10.3531	1
AT3G55470	6.52218	6.82711	8.62918	8.60963	7.20804	6.82836	7.59455	1
AT5G07190	7.07674	7.15805	9.11364	8.8123	7.39158	7.53501	7.80101	1
AT1G65570	6.95827	7.49507	8.60298	9.47519	7.89959	7.11015	7.68624	1
AT3G51660	6.45247	6.70828	7.93304	8.92364	7.18329	6.20631	7.12959	1
AT4G35750	9.54449	9.6357	10.3593	10.9997	9.91292	9.24663	9.85717	1
AT5G07310	6.09769	6.49482	8.44484	8.50294	6.75034	6.47418	7.4238	1
AT5G60350	7.31299	7.18249	9.12373	8.90564	7.69739	6.45789	8.09564	1
AT3G22800	6.6052	6.55244	7.99826	8.5593	7.17483	6.89665	6.88252	1
AT4G13345	6.14638	5.8842	6.57697	7.70774	6.0129	5.839	6.06474	1
AT2G29125	6.52965	6.72524	8.13455	7.77641	7.14561	6.99847	6.70643	1
AT1G61740	8.87374	8.806	10.6844	11.1642	9.77697	9.09336	9.42065	1
AT5G01410	11.2906	11.1824	12.1383	13.175	11.6253	11.143	11.5211	1
AT5G39080	6.62141	6.38738	8.53643	8.09612	7.34702	6.51285	7.09141	1
AT4G11570	7.59158	7.36731	9.09836	9.55287	7.99879	7.46474	8.27224	1
AT5G64110	6.1807	6.2507	7.50812	7.74545	6.66726	6.24628	6.76426	1
AT1G76590	8.77852	8.50481	9.6435	10.1772	9.11148	8.39766	8.99772	1
AT4G03635	4.73999	4.98387	7.0147	6.41874	4.4638	5.65454	5.26655	1
AT3G10020	11.6914	11.7518	13.5006	13.5759	12.5607	12.1455	12.2389	1
AT1G73480	7.9306	8.37517	10.5333	10.6239	9.33888	8.7258	9.18267	1
AT5G38940	4.61759	5.58436	9.46785	10.0859	7.65815	6.25725	7.94852	1
AT1G27320	9.40939	9.30959	10.7234	10.9991	9.90759	9.48441	9.88341	1
AT4G14270	8.69544	8.59658	10.4793	9.31482	8.34458	8.1894	8.86237	1
AT5G57770	10.2323	10.1315	10.2596	10.7322	9.33861	7.8969	9.3202	1
AT5G51500	6.94952	7.42955	8.5274	7.58347	6.81762	7.21504	6.97957	1
AT5G63300	8.50831	8.61152	9.57876	10.0331	9.05179	8.02576	8.94523	1
AT5G05600	10.0109	9.5875	11.9335	12.2585	10.959	9.67014	10.7269	1
AT4G37760	7.93573	6.98481	8.95165	9.47539	8.04207	7.69626	8.08082	1
AT5G07680	5.64735	4.97618	6.60224	7.0404	5.52246	5.67841	5.84775	1
AT4G14280	6.13031	5.88053	7.12598	7.53431	6.43795	6.12166	6.40702	1
AT3G54150	6.05926	5.65444	6.69777	7.57334	5.91169	5.73144	6.35281	1
AT2G24480	4.40036	4.45308	6.53139	6.6946	5.72962	4.70053	5.04238	1
AT2G47800	9.2084	9.03366	10.6799	10.7654	9.75909	9.61368	9.49734	1
AT1G21670	8.06102	7.7519	9.64164	9.23883	8.50703	8.43711	7.98341	1
AT3G12580	12.6549	12.5376	14.1449	14.1752	13.39	12.898	13.0095	1
AT2G30340	9.23447	9.87687	11.1071	11.0015	9.87901	9.93383	10.1467	1
AT1G16180	10.526	10.312	11.2417	12.0076	10.8757	10.3241	10.6126	1
AT1G10090	8.25995	7.97836	9.50749	9.89363	8.74668	8.26786	8.61479	1
AT1G79410	8.09169	7.59261	9.10473	10.4296	8.41854	7.70773	8.35802	1
AT5G20630	5.60953	5.81486	7.94222	6.54394	5.56505	5.38465	5.86354	1
AT5G24320	8.13164	7.78471	9.34215	9.77028	8.57814	7.78501	8.5748	1
AT3G01500	5.21092	5.2341	8.73467	10.9293	6.81196	5.62922	6.34501	1
AT1G80820	8.42911	8.09628	10.4896	10.1357	8.60316	9.32278	8.20853	1
AT3G15810	8.54323	8.67548	10.3662	9.94519	9.16789	9.16789	8.75614	1
AT3G16190	9.4939	9.4939	10.1092	9.53503	8.62823	8.71113	8.60605	1
AT5G48180	11.804	11.7806	12.6116	13.5021	12.1589	11.4473	12.1491	1
AT5G25440	6.30984	5.67526	8.04721	8.6239	7.17049	6.55279	6.6782	1
AT2G45190	4.96225	5.32038	6.43858	5.48183	4.12202	5.21572	4.29223	1
AT2G44460	5.23859	5.36353	6.07849	7.58978	5.34776	5.54075	5.28653	1
AT5G64230	7.61948	7.15338	8.65109	9.98034	7.91287	7.09153	8.03288	1
AT5G67290	7.51127	7.52183	8.40483	9.15339	7.72803	7.72793	7.85873	1
AT1G73260	9.20799	9.27018	10.4683	11.5983	10.0092	9.15696	9.57503	1
AT2G23320	9.06039	9.03807	9.70664	9.09014	8.16202	8.32586	8.17246	1
AT1G12090	11.0304	10.2796	12.5131	12.2589	11.205	11.4831	10.8487	1
AT3G03990	9.6657	9.53748	11.5107	11.6352	10.5979	9.78879	10.4771	1
AT5G50900	9.18685	8.97565	10.0438	10.985	9.4223	9.06086	9.54056	1
AT4G06616	5.71775	7.0807	6.92929	6.88783	5.58119	5.6391	5.69179	1
AT4G30850	10.15	9.79061	11.3687	11.7398	10.6598	10.1108	10.5373	1
AT5G24570	8.86781	8.17209	10.184	10.7205	9.01204	9.31527	8.88473	1
AT4G06744	10.4673	9.82302	10.2231	10.7288	8.88944	8.61916	8.74865	1
AT5G43380	7.99875	7.90293	9.31113	10.0362	8.77546	7.55134	8.50841	1
AT1G66480	8.96972	8.62151	10.6028	10.7496	9.82678	9.39116	9.20936	1
AT3G63160	7.76097	7.76177	8.96643	9.61166	8.13496	7.50118	8.49242	1
AT2G42350	6.65359	6.56149	8.5084	8.32766	7.34482	6.8415	7.45665	1
AT2G47890	8.84347	8.51579	10.5193	10.6681	9.51892	9.49517	9.13381	1
AT2G18193	10.4469	10.261	11.4685	12.0843	10.9925	10.1749	10.8075	1
AT5G13910	8.36852	8.08513	10.3038	10.6012	9.34046	8.30361	9.34046	1
AT5G18170	8.64668	8.85391	9.79366	8.88402	8.1855	8.49612	8.31148	1
AT1G09460	11.4473	11.206	11.7314	11.3481	10.5413	9.76352	10.2689	1
AT1G65370	8.86695	9.41826	9.68965	9.21364	7.74219	7.47346	6.96457	1
AT1G08050	7.18051	7.00606	8.84988	10.0894	7.9673	7.35426	7.9673	1
AT1G14630	5.22253	5.50197	5.94047	5.44451	4.51066	4.87029	4.39509	1
AT1G06800	8.91823	8.71541	10.2569	10.6335	9.64103	9.20526	9.26663	1
AT4G32860	9.75214	8.61051	9.47251	10.2982	8.61247	7.83255	8.20801	1
AT5G18940	7.96584	7.79809	8.80296	9.67489	8.43308	7.835	8.22186	1
AT5G03030	10.1305	10.1893	11.2488	12.4189	10.7673	10.0783	10.6563	1
AT2G04800	7.04466	7.11507	7.34642	7.14999	6.35261	5.35744	6.39781	1
AT5G23220	8.83071	8.44539	11.2777	11.3247	10.2128	9.84438	9.76812	1
AT4G22370	6.40353	6.3949	7.87149	8.18344	6.74556	7.24056	6.38004	1
AT2G31751	4.50804	4.3936	6.42901	6.28423	5.49794	4.74903	5.26151	1
AT3G62770	9.44105	8.97958	10.591	11.4477	10.1167	9.18459	9.80072	1
AT1G01340	5.78371	5.72285	7.05781	8.00638	6.33048	6.3107	6.15525	1
AT4G18940	5.78102	5.50738	7.06598	7.12729	5.69915	5.67534	6.66967	1
AT1G69450	8.84554	8.90674	10.3863	10.9675	9.74551	8.70048	9.716	1
AT2G47550	10.7964	10.6255	12.7013	12.238	11.54	10.7403	11.4059	1
AT5G62575	7.55463	7.14521	8.71834	8.87406	7.212	8.21141	7.53183	1
AT4G37520	9.75993	9.48185	11.4265	10.9285	10.2059	9.33753	10.3029	1
AT1G62510	8.05036	7.80882	9.73038	9.77545	8.53846	8.79695	8.76986	1
AT3G07870	6.66624	6.27757	8.36187	8.44929	7.48951	6.62531	7.5411	1
AT1G48710	5.95183	5.14872	7.84364	7.79297	6.65128	6.5007	6.56629	1
AT2G42270	7.46995	7.45981	9.45344	10.0922	8.42248	8.26452	8.46224	1
AT5G41800	7.30149	7.16243	8.89558	8.74955	7.80147	7.28642	8.14651	1
AT4G26070	5.54412	5.54989	7.35104	7.09763	6.3079	6.15006	6.17527	1
AT2G24180	6.6434	6.5482	9.35594	9.43594	7.66987	8.26482	8.02399	1
AT5G24530	7.54507	6.80626	9.49905	9.99532	8.71198	8.06202	8.36515	1
AT1G79915	7.46178	7.81642	10.0548	9.94968	9.23569	8.08799	8.75381	1
AT5G24270	6.27678	7.06968	8.34377	9.66873	7.7343	7.06688	7.16581	1
AT4G25690	9.59821	9.12385	10.3871	11.2933	9.95628	9.48701	9.85804	1
AT2G45180	4.86257	4.61328	7.13182	6.47638	5.6537	5.11314	5.67852	1
AT5G57887	7.91988	7.57088	9.52309	9.82862	8.84387	8.55531	8.392	1
AT1G76930	7.77788	7.70385	9.49617	10.0556	7.66866	8.63811	8.79827	1
AT4G08850	9.01017	8.86423	10.3772	10.8297	9.92114	9.32067	9.54281	1
AT3G46640	8.01759	8.09262	10.1131	9.54726	8.86661	8.22938	8.89657	1
AT1G74010	6.80145	6.96121	8.22733	8.93617	7.32788	7.51222	7.51629	1
AT1G53470	8.98896	9.04599	10.3082	10.9434	9.65719	9.55432	9.54888	1
AT1G20780	8.37704	7.76426	9.71149	10.1957	8.96128	8.33396	9.1265	1
AT5G02760	6.52183	7.3532	8.4952	8.72894	7.76673	7.25806	7.72262	1
AT3G62280	7.16028	7.54675	9.31283	8.9835	7.81924	8.37105	7.79811	1
AT5G09610	6.2426	6.26003	8.22814	7.8589	6.99285	6.58703	7.30684	1
AT4G11870	8.6355	8.87792	7.61571	7.72733	8.55908	8.61476	9.63868	2
AT4G29020	10.4205	10.7066	9.26441	9.06581	10.1568	10.6416	11.6335	2
AT4G22505	8.22961	8.55391	7.10383	6.81441	7.82658	8.33084	9.27788	2
AT1G15840	7.68243	8.23681	6.36123	6.16999	7.23394	7.75792	8.91159	2
AT4G22020	9.35168	9.69218	8.32394	8.31815	8.99509	9.65633	10.5379	2
AT1G15830	8.40743	8.32204	7.31204	7.29501	7.88686	8.24019	8.96059	2
AT5G42635	12.4017	12.9408	11.3044	10.7383	11.9311	12.8478	13.6518	2
AT4G29430	8.2718	8.44242	7.7432	6.9969	8.12009	8.46175	8.79583	2
AT2G26120	8.74905	8.60072	7.81394	7.56404	8.35252	8.65399	9.55762	2
AT2G20875	6.75832	6.54694	5.64983	5.62503	6.33771	6.5867	7.04248	2
AT1G64500	6.61933	6.73161	5.80915	6.05131	6.58572	6.92322	7.35814	2
AT2G16340	8.15213	8.3737	6.91362	6.9802	7.76169	8.72949	9.1731	2
AT1G36745	5.47993	5.90512	4.50186	4.66009	5.48701	6.08407	6.63291	2
AT5G59120	6.03204	6.20014	5.50999	5.44936	6.20014	6.31785	7.08151	2
AT1G40230	7.29796	7.30195	6.30223	6.6002	7.29263	7.54073	7.89623	2
AT5G32489	7.13643	7.47337	5.50574	6.68426	7.09683	7.58856	7.89932	2
AT2G22510	6.49905	7.0365	5.28122	5.623	6.52698	7.36205	7.69253	2
AT4G01985	12.0712	12.2043	10.9772	11.1984	11.875	12.4056	12.4595	2
AT1G14440	7.10661	7.47194	6.48326	6.51495	7.4148	7.5841	8.00828	2
AT4G02314	7.45305	7.51918	6.13082	6.3308	7.33511	7.65954	7.77458	2
AT4G07965	6.07695	6.24571	4.48566	5.15757	5.96561	6.7875	7.14466	2
AT4G04155	5.63194	6.22121	4.92661	5.13821	5.92661	6.18908	6.46252	2
AT3G53650	8.42897	8.81462	7.68013	6.97731	8.65876	8.71683	8.95375	2
AT1G08170	5.93098	6.36636	5.29105	5.60946	6.16851	6.5486	6.77967	2
AT1G35550	9.0058	9.14192	8.46659	8.21963	9.00715	9.61333	10.1992	2
AT4G13600	7.15009	7.12371	6.42641	6.31192	7.29879	7.37523	7.69737	2
AT3G16670	6.74574	7.1765	6.28294	6.1498	7.1657	7.1328	7.3962	2
AT2G13070	6.41587	6.61625	6.03191	5.71198	6.65518	6.96093	7.51996	2
AT1G69180	6.77285	6.49355	5.94466	5.57839	6.5311	6.93281	7.28827	2
AT3G32902	8.48526	8.57752	7.58155	7.24428	8.48526	9.20665	9.24608	2
AT1G52580	6.10639	5.99507	5.48334	4.88879	6.08222	6.3232	6.39203	2
AT4G27310	8.44805	8.46861	7.50079	7.13993	8.60282	8.36325	8.80097	2
AT2G15310	6.19332	6.34527	4.03546	4.58172	6.2231	6.87569	6.80629	2
AT2G39590	4.83736	4.79416	4.42814	3.65755	4.84736	5.19878	5.28322	2
AT2G06917	5.9708	6.14539	5.24099	4.75527	5.83266	6.34739	6.28204	2
AT4G07747	9.85573	10.1416	8.97977	9.43408	10.2916	10.1217	10.6755	2
AT5G20130	8.70557	9.26952	8.28824	8.11097	9.05317	9.24601	9.37989	2
AT2G38690	6.88437	7.22691	5.7733	6.25354	7.15886	7.04682	7.34894	2
AT3G14670	5.70785	5.95743	4.33457	5.47343	5.84456	6.23208	6.19676	2
AT1G02030	6.06448	6.46822	5.73957	5.54886	6.2015	6.80653	7.08257	2
AT1G04330	7.5687	7.73206	6.38174	6.79783	7.45686	8.01492	7.90635	2
AT3G13500	6.11316	6.70384	5.09005	5.65893	6.34299	6.99825	6.92852	2
AT4G03180	9.53372	9.57115	8.59766	7.9599	9.17011	9.73602	9.71072	2
AT3G51060	6.81174	7.18265	5.79976	6.46907	7.05224	7.42223	7.38663	2
AT4G13450	5.40332	5.77043	5.16981	4.6425	5.86358	5.91546	6.18911	2
AT1G07660	11.4024	11.4027	10.659	9.89633	11.1345	11.3725	11.4784	2
AT2G45040	6.55436	6.70357	5.75843	5.19514	6.43688	6.96093	6.83676	2
AT3G22550	7.47467	7.15759	6.39382	6.36428	7.49274	7.54362	7.72586	2
AT4G19590	7.14207	6.8005	6.07547	5.89751	7.12702	7.12761	7.33398	2
AT2G18115	6.43967	6.92521	5.84996	5.9095	6.50611	7.32687	7.79371	2
AT3G15250	8.49863	8.84776	7.65083	7.45281	9.1208	9.35618	9.34902	2
AT5G64940	9.02874	8.64362	8.02174	8.16218	8.84663	9.18764	9.37098	2
AT5G04030	5.95209	6.70223	4.83473	5.02553	6.5493	7.23429	7.07449	2
AT1G14950	6.946	6.82083	6.1082	6.41353	6.85691	7.44798	7.66076	2
AT1G43995	10.4982	10.8967	9.31446	9.97991	10.7419	10.7514	10.8808	2
AT5G56368	5.94593	5.91797	5.1641	4.95764	5.885	6.40639	6.24033	2
AT1G27710	7.54809	8.03196	7.01468	6.83565	7.6199	8.58311	8.74695	2
AT5G07540	6.20421	6.50353	5.3002	5.64842	5.96891	6.81581	6.70017	2
AT1G04660	9.92755	10.1472	8.70437	8.77609	10.0809	10.6934	10.4486	2
AT2G06906	6.67591	6.74554	5.27401	5.75539	6.90364	7.29675	7.14114	2
AT2G37470	10.0075	9.94576	8.9002	8.40204	9.56918	9.77008	10.0865	2
AT4G13710	9.58494	9.85536	7.93341	8.11964	9.74269	10.0485	9.93443	2
AT1G02570	6.30866	6.33	5.87008	5.7272	6.60491	6.79123	7.09287	2
AT1G03660	5.20157	4.83352	3.54171	4.04236	5.12203	5.55078	5.46029	2
AT2G22600	6.86242	6.85711	5.73865	5.91389	6.51098	7.0634	6.95378	2
AT4G02312	8.59913	9.08452	8.20269	8.4631	8.93558	9.34087	9.88593	2
AT1G31140	5.93151	6.09999	5.48484	5.43199	6.00417	6.74771	6.65331	2
AT4G07917	7.15675	7.15675	6.51973	6.47474	7.28763	7.93964	8.19433	2
AT3G26120	6.29605	6.29605	5.60491	5.3871	6.65199	7.02114	7.1569	2
AT4G23870	6.62751	6.57467	5.81838	4.94062	7.1566	7.06765	7.61702	2
AT5G28490	7.01242	7.24763	6.20676	6.23683	7.22514	7.63858	7.43796	2
AT5G63550	9.93576	9.9619	9.25999	8.49355	9.64551	10.2991	10.086	2
AT2G03570	9.23324	9.39664	7.61018	8.704	9.04476	9.36009	9.30716	2
AT1G18870	5.57627	5.55467	4.82596	4.87628	5.59475	6.45398	6.29363	2
AT4G23770	5.23642	5.11747	4.38857	4.49124	5.12248	6.04118	5.79379	2
AT3G46380	8.38855	7.96258	6.76491	7.55038	8.34764	8.37796	8.48539	2
AT5G52160	6.36294	6.03638	5.38069	5.70651	6.20934	6.81223	6.86751	2
AT5G54640	9.85404	9.83471	9.23048	8.8798	9.71656	10.6209	10.4411	2
AT5G56520	7.04009	7.04496	6.11958	5.82674	6.85748	7.45635	7.18427	2
AT3G02000	8.56452	8.89646	8.02003	7.52811	8.74325	9.56871	9.31445	2
AT1G28470	7.21713	6.84335	5.96979	6.01663	6.80522	6.90576	7.54411	2
AT3G22970	10.2906	10.3561	9.91304	9.46287	10.7259	10.6581	10.779	2
AT1G23750	9.47574	9.48822	9.24761	8.59557	9.66862	10.052	10.1681	2
AT5G50820	6.58635	6.13715	5.12827	5.13523	6.44188	7.44196	7.29984	2
AT4G16460	6.76295	6.065	5.51974	5.54887	6.37114	6.582	6.99537	2
AT4G07470	6.47436	6.41003	5.67278	5.83196	6.71264	6.88385	6.7812	2
AT3G28925	4.27781	4.7407	4.03813	3.93417	4.93337	4.99038	5.11535	2
AT2G05540	5.70322	5.8279	5.36779	5.14413	5.8279	6.64912	6.76856	2
AT4G25250	9.3418	8.82776	8.39651	8.13786	9.37711	9.27933	9.65772	2
AT1G23110	6.39471	6.06519	4.76018	5.50751	6.26387	7.01025	6.74242	2
AT2G47010	6.96385	6.9112	6.14682	6.05949	7.45728	7.24061	7.80947	2
AT5G03510	7.94036	7.93867	7.42885	7.13688	8.41044	8.1837	8.60731	2
AT3G51590	6.04352	6.03896	5.5613	5.53819	6.49186	6.43325	6.84279	2
AT1G52690	5.88805	5.83767	4.88144	5.24553	6.27357	6.87248	6.94343	2
AT1G78520	7.21268	7.54303	6.49409	6.47425	7.42137	7.64719	7.48391	2
AT2G28200	8.83329	8.55394	8.25977	7.92176	9.0699	9.10158	9.63131	2
AT5G65340	6.52878	6.50175	5.72406	6.02392	6.71176	7.55541	7.33478	2
AT2G37530	7.55094	7.67998	7.04017	7.28774	8.03704	8.3363	8.42948	2
AT5G15900	7.58457	7.78326	5.90945	6.56336	7.58168	7.73724	7.62575	2
AT4G30450	7.42647	7.08668	6.48839	6.46438	7.74273	7.65142	7.82693	2
AT2G42140	7.0711	7.32594	6.36198	6.39538	7.92912	7.66648	7.99887	2
AT5G15000	5.66418	5.77656	4.50425	5.22613	5.48067	6.48675	6.23085	2
AT1G32290	12.1602	12.2787	11.2063	10.9629	12.0562	12.6205	12.2616	2
AT5G17450	7.41897	6.77558	5.87704	6.36693	7.23125	7.27502	7.36996	2
AT2G10895	6.32506	5.91968	4.68821	5.40682	5.95907	5.99277	6.52754	2
AT1G23000	9.16885	9.0223	7.68974	7.77164	9.27854	9.94196	9.51943	2
AT1G78580	7.80713	7.63107	6.62167	6.46979	8.47017	8.04406	8.41044	2
AT5G59090	10.1869	10.0205	8.21166	8.03733	11.1565	10.7385	10.9792	2
AT4G27230	12.2909	12.2714	10.72	10.6899	12.4132	12.4051	12.2759	2
AT5G52740	3.88069	3.73119	2.9712	3.17152	4.2431	4.81666	5.40781	2
AT3G19450	11.9211	11.3687	10.8726	10.8626	12.0443	12.5553	12.3705	2
AT3G12730	6.11348	6.511	5.46278	5.89719	7.04709	6.92135	7.07597	2
AT2G30890	4.61989	4.39777	4.12973	3.88548	4.72791	5.36742	5.79566	2
AT5G14070	6.28003	6.51129	5.50309	5.42023	6.61405	6.78986	6.54915	2
AT5G55135	6.7858	6.12814	5.93459	5.31628	6.37407	6.59733	6.9997	2
AT3G51240	12.758	11.4176	10.4475	10.4276	12.5409	12.5284	12.7293	2
AT1G20580	11.4685	11.6049	10.8258	9.97899	11.374	11.8133	11.5152	2
AT3G43150	6.33158	6.08106	5.14185	5.47333	6.39816	6.12741	6.72987	2
AT3G57690	9.4181	9.05263	8.39141	8.03344	9.17304	9.05263	9.46766	2
AT4G37650	9.3911	9.38273	9.15635	8.51438	9.98622	9.94336	10.29	2
AT3G09735	8.51842	7.78597	7.55217	7.37919	8.43449	8.91241	8.8614	2
AT2G46790	7.30453	7.22016	6.36019	5.85053	7.33511	7.66315	7.35005	2
AT5G40130	8.31238	8.168	6.26931	7.16308	8.15636	8.37926	8.18684	2
AT2G24990	10.1587	10.1212	9.4945	8.92838	10.1031	10.6455	10.2703	2
AT5G37660	7.29946	7.2966	6.60238	6.81423	7.89099	7.66887	8.21228	2
AT4G28395	4.98304	4.74269	3.92628	4.65352	5.20234	5.40546	5.30004	2
AT5G48010	10.9755	10.3556	9.13906	9.55652	11.519	11.3891	11.4305	2
AT4G17520	13.0482	13.0662	12.5423	11.6585	12.8961	13.4171	13.0897	2
AT5G60553	4.78346	5.36002	4.77686	3.90495	5.51583	5.57317	5.65838	2
AT3G05470	5.77416	5.83019	4.97895	5.1943	6.20321	7.00176	6.52571	2
AT2G28740	11.28	11.164	10.0727	9.89957	11.1412	11.5564	11.1449	2
AT2G48130	6.9181	6.9428	6.07376	6.60859	7.65079	8.04861	7.82007	2
AT3G44750	12.9628	13.1125	11.2626	11.057	12.7771	13.2251	12.8402	2
AT5G06980	7.39387	6.85264	5.48849	6.12812	7.00209	7.11523	7.19418	2
AT3G22580	4.12093	4.32535	4.06322	3.59406	4.5558	5.19592	5.27405	2
AT4G25760	8.15322	8.72051	7.86724	7.80158	8.75565	9.07853	8.85571	2
AT2G27840	10.9607	11.0167	9.68631	9.11036	10.6393	11.464	10.8798	2
AT4G38840	4.86146	5.33066	4.82661	4.77266	5.81023	6.09743	6.11137	2
AT5G26080	5.17123	5.28694	4.87594	4.87064	5.94052	6.1582	6.07406	2
AT1G07690	6.79443	6.84221	5.76826	6.00015	6.99458	6.63761	7.1747	2
AT1G04610	8.60042	8.31057	7.30946	7.03452	8.32812	8.92845	8.44998	2
AT3G62990	6.26663	6.55861	5.86007	5.9183	7.31906	7.03198	7.4839	2
AT2G37880	6.6746	6.77579	5.80399	6.37475	6.96669	7.46877	7.10521	2
AT3G57830	8.28793	8.53138	7.14006	7.10237	8.13967	8.77381	8.26319	2
AT2G30370	6.84972	6.22468	5.74909	5.65863	7.18444	7.10354	7.08976	2
AT1G10230	8.88371	8.57119	7.74065	7.38733	8.41626	8.80911	8.70041	2
AT2G41650	11.8065	11.7377	11.4753	10.5803	12.4148	12.8973	12.6911	2
AT2G20480	8.42321	8.43771	7.91565	7.15675	8.76535	8.6347	8.56704	2
AT2G43050	7.33181	7.20209	5.97684	6.36843	8.43391	8.1321	8.23207	2
AT5G37072	8.58013	8.83095	7.81394	7.47667	8.52279	8.93301	8.57463	2
AT4G20210	4.47078	4.26153	4.09319	4.05919	4.83791	5.16922	5.31108	2
AT2G19060	8.98418	8.44831	6.5519	6.43384	9.6189	8.91901	9.78303	2
AT3G55010	11.1716	11.2498	10.0043	9.87451	11.0077	11.4121	10.9967	2
AT2G09900	7.75479	7.66332	6.36461	7.47166	8.4795	8.79787	8.53834	2
AT3G11600	9.08345	9.27566	7.92956	8.45442	9.34975	9.69388	9.25295	2
AT4G02060	9.82681	10.0458	9.04788	8.70399	10.1978	10.4038	10.027	2
AT1G32740	9.04357	8.77305	7.80597	8.38908	8.86951	9.46044	9.05801	2
AT2G03090	12.2635	12.0762	10.5756	10.7977	12.8871	13.0662	12.6762	2
AT3G05560	13.4246	13.4569	12.4461	11.6961	13.2272	13.5467	13.2633	2
AT5G08020	8.96928	8.79751	7.88381	7.9226	8.6961	9.32564	8.8307	2
AT1G01060	9.69183	8.96191	7.23688	7.31939	9.53748	9.91891	9.48078	2
AT3G51750	9.20571	9.24911	7.78721	8.45075	8.96754	9.46766	9.12252	2
AT5G39740	12.9192	12.9486	11.9511	11.2954	12.7341	13.2764	12.7776	2
AT2G18890	6.15107	6.25539	5.16112	5.54438	6.70441	7.19728	6.68338	2
AT1G04710	8.57699	8.86298	8.14349	6.86665	8.61737	9.29116	8.84194	2
AT3G45700	8.92123	8.60461	7.86407	7.59573	10.0959	10.2417	10.1081	2
AT1G63600	6.76988	6.55446	6.20522	5.77665	7.63738	7.44419	7.69784	2
AT1G27660	6.47436	5.92968	4.59999	5.71564	7.38585	7.88824	7.85264	2
AT2G26760	9.929	9.87756	8.72052	8.71011	9.65048	10.0508	9.67954	2
AT5G60660	10.5035	10.363	9.12447	9.66518	11.7174	11.5133	11.5744	2
AT2G14660	6.94125	7.27387	6.32674	6.12322	7.56569	7.89564	7.41123	2
AT4G08395	4.66998	4.78913	4.15767	4.57976	4.8758	5.82261	5.54896	2
AT5G62623	4.31967	3.86014	3.62036	3.6945	4.53998	4.75049	5.36731	2
AT3G27283	5.31035	4.52409	4.33155	4.10467	5.53618	5.59318	5.49588	2
AT3G45680	5.37752	5.4306	4.90094	4.95604	6.24816	6.40734	6.13086	2
AT2G27550	8.24256	8.0843	6.21891	5.84411	7.67321	7.99031	8.01242	2
AT3G45450	5.33304	5.7181	4.80821	4.55064	5.31658	6.12603	5.68091	2
AT5G56530	11.2384	11.3481	9.69411	9.6	10.9503	11.2575	11.0626	2
AT2G10105	4.97802	4.27439	3.84488	4.22771	5.37228	5.56859	5.49522	2
AT5G42500	8.5626	7.84215	7.44476	7.8101	8.98701	9.87422	9.45766	2
AT5G48170	8.24345	8.36518	6.82585	6.91538	8.30234	9.65229	8.8742	2
AT1G66460	6.73673	6.34785	5.62082	6.29719	7.35453	7.33832	7.37033	2
AT1G43790	7.7505	7.69635	6.77408	7.25259	8.24783	8.29943	8.06219	2
AT3G45610	7.58602	7.43668	6.89169	6.62788	7.73117	8.17518	7.72542	2
AT1G65310	10.6542	9.88915	9.54434	9.42094	11.1203	10.9415	10.943	2
AT1G02460	6.06581	6.30445	5.64647	5.60043	6.78917	7.5434	6.98517	2
AT3G45710	8.90594	8.63992	7.89262	8.10568	9.95477	9.79577	9.759	2
AT4G32090	4.71579	4.78134	4.12504	4.24485	5.67921	5.23238	5.54489	2
AT1G66800	8.60261	8.25709	8.03188	7.68291	9.28193	9.38757	9.17722	2
AT1G02620	5.13838	4.76398	4.45755	4.33479	5.4554	5.93667	5.51156	2
AT3G15680	10.3436	10.5243	8.43082	7.79621	10.5686	11.4022	10.5022	2
AT1G70510	5.21514	4.61512	4.49742	4.4679	5.59969	5.79473	5.88646	2
AT4G08098	6.18472	6.88048	5.29383	6.06962	6.9764	6.87023	6.95084	2
AT5G45800	6.72117	6.92708	6.00636	6.27466	7.99168	8.51449	7.98543	2
AT1G15760	7.84982	7.7243	7.27075	6.78763	7.92957	8.44819	7.97678	2
AT5G26260	12.1161	12.1411	11.7128	11.0036	12.5972	12.2074	12.5952	2
AT5G32035	5.83412	5.02015	4.4367	4.99854	6.33893	6.40296	6.95125	2
AT1G07790	11.2431	11.1229	9.93909	8.93057	11.1834	11.956	11.2187	2
AT3G57500	8.80517	8.66046	7.63511	7.77784	8.7563	8.83008	8.58335	2
AT1G31050	5.36414	5.91938	5.01683	5.3364	6.3283	6.20398	6.18327	2
AT2G24260	9.0035	9.32708	8.84794	8.85858	10.0708	10.038	10.0286	2
AT5G55830	6.94827	7.07814	5.84612	5.92361	6.90689	7.266	6.79158	2
AT5G16570	7.67386	7.67878	7.03446	7.1713	8.62455	8.21854	8.33851	2
AT4G20260	11.1375	10.7846	10.7024	10.3108	11.8854	11.9332	12.1347	2
AT1G69140	11.5523	12.3592	10.0626	10.8068	11.7168	11.9901	12.1684	2
AT1G35255	4.23204	3.67761	3.92318	3.45381	4.43932	4.97881	4.81965	2
AT2G44260	6.13057	6.2336	4.19606	4.62655	7.37089	6.94291	8.07076	2
AT3G15460	10.0155	10.2722	8.36495	8.95425	10.0649	10.607	9.95246	2
AT2G41810	8.30187	8.10076	7.37257	7.82869	9.56071	9.83232	9.61736	2
AT4G11120	8.90852	9.1429	7.97488	7.6875	8.72051	9.09655	8.83137	2
AT1G15290	8.67551	8.58875	7.74759	7.49154	8.98678	9.41255	8.85088	2
AT3G29430	6.67354	7.08126	6.25153	6.13751	7.03396	7.7001	7.10971	2
AT2G23530	7.65334	7.73834	6.96798	6.57058	8.22851	8.39487	7.97567	2
AT3G16780	12.7065	12.777	11.8523	10.6764	12.3442	12.7628	12.6449	2
AT4G02090	6.74046	6.0279	5.6495	6.08159	7.9163	9.21823	8.57374	2
AT4G02160	5.46304	6.05056	4.59014	4.86844	5.60347	6.74032	6.06342	2
AT4G16660	10.8314	10.9269	10.6328	10.163	11.3125	11.1746	11.7089	2
AT2G14460	9.50065	9.03231	8.23259	8.47193	9.01669	10.0275	9.40866	2
AT4G22214	9.9072	9.78743	8.63	7.48076	10.34	9.75362	10.9218	2
AT1G10960	11.0689	10.4168	10.3851	10.1463	11.4903	11.8778	11.4949	2
AT1G35250	5.79412	5.5627	5.35464	5.18193	6.41902	6.34633	6.21375	2
AT2G22630	6.86925	6.35737	6.11644	5.47343	8.10458	8.08186	7.93826	2
AT5G44130	8.2963	8.2412	7.53449	8.08587	9.26706	9.13397	9.14672	2
AT5G32293	7.24108	6.50363	5.52225	4.87683	7.23769	6.80328	7.10542	2
AT3G44755	8.65433	9.33307	7.98577	8.25068	8.85673	9.50776	9.08753	2
AT2G21730	4.02631	5.20495	4.04449	4.34549	5.45252	5.50139	6.15192	2
AT5G09500	6.36569	6.81907	5.60056	5.71571	7.46599	8.09875	7.36464	2
AT3G29630	5.18654	5.02215	4.3772	4.17861	5.4083	6.04174	5.39553	2
AT2G17770	5.48869	5.61997	4.60073	5.22092	5.58344	6.41967	5.92462	2
AT5G39270	5.21208	5.24735	4.75543	5.32158	5.69403	6.82019	6.6457	2
AT3G13810	5.26521	5.58066	4.89778	5.05408	5.97861	6.56239	6.01148	2
AT3G45260	5.50615	5.56853	4.89721	5.50171	6.17312	6.61475	6.24755	2
AT3G28230	6.14188	6.23495	5.87199	5.26805	6.33935	7.12159	6.57445	2
AT3G22104	6.89639	6.89639	6.23176	6.16934	7.45788	7.54809	7.17518	2
AT3G26610	7.64803	7.874	6.70644	6.87443	9.53228	9.40815	9.19798	2
AT1G26450	8.90897	8.78034	8.24089	8.43266	9.99483	9.66078	9.80923	2
AT1G69828	3.68376	4.37721	4.05043	3.76949	4.96679	6.1395	5.91682	2
AT3G15280	5.82385	5.90172	5.03761	5.26318	6.4682	6.13323	6.0572	2
AT2G14335	6.73576	5.7553	5.52967	5.66548	6.76556	7.63228	6.97246	2
AT4G03100	8.43181	8.76895	7.80069	7.20655	8.70205	9.28698	8.6351	2
AT4G38690	6.5015	6.35165	5.99233	6.50162	7.09277	7.69036	7.47687	2
AT4G11190	7.38775	6.96509	5.79109	6.00061	8.12357	9.03842	8.14985	2
AT5G27927	7.50258	7.24443	6.38628	6.42755	7.73304	7.30704	7.52681	2
AT5G04120	9.01989	8.7766	6.61859	6.40481	11.2491	10.916	11.2758	2
AT3G30180	7.23904	7.16496	6.17787	5.80844	7.51714	8.14648	7.39227	2
AT1G07840	10.5114	10.6147	9.82398	9.15908	10.2368	10.8141	10.4542	2
AT1G23820	10.6941	10.7218	10.2402	9.75563	10.9785	11.6831	11.0163	2
AT5G51610	5.03747	5.03747	4.29314	5.04966	5.49888	6.06874	5.6486	2
AT4G36130	13.1976	13.3134	12.5239	11.5661	13.1327	13.4183	13.0612	2
AT1G35610	8.13304	8.26268	6.97995	6.91429	7.85675	8.14432	7.97487	2
AT1G43010	4.76677	4.95558	4.4686	4.57122	5.52332	5.89611	5.38584	2
AT1G13830	7.79024	7.47694	7.12983	7.76731	8.53951	9.30029	8.89253	2
AT1G78090	7.31004	6.74438	6.25414	6.87845	8.44652	8.78257	8.38833	2
AT1G18140	7.60261	7.23638	6.87366	6.99022	8.77931	8.75826	8.52569	2
AT1G51140	8.59998	8.78226	7.83597	8.26907	9.35554	8.99404	8.96596	2
AT5G44160	6.20476	6.56142	5.73164	5.69767	7.62216	8.344	7.56315	2
AT5G41880	8.72577	8.87695	7.58565	7.89719	8.6874	9.01342	8.55849	2
AT1G61580	10.3887	10.2246	8.60798	8.46149	10.2371	10.5275	9.96475	2
AT3G02530	12.5538	12.6195	11.5219	11.3718	12.369	12.6602	12.3226	2
AT3G10530	10.0976	10.2556	8.84301	8.44942	9.81142	10.4801	9.91599	2
AT2G03110	6.3914	5.98284	5.22473	5.49871	6.6394	6.34709	6.30815	2
AT3G56240	12.7866	12.5664	9.95794	10.7839	12.8906	12.7085	12.4472	2
AT3G49240	10.4839	10.5743	9.18687	8.8577	10.1049	10.7033	10.2624	2
AT1G19900	10.597	10.1239	8.93626	9.31382	11.1442	10.9995	10.7121	2
AT5G19730	6.05071	6.17178	5.46491	5.79195	8.05668	8.14099	8.27514	2
AT1G71200	5.88805	5.37157	5.09734	5.20604	6.41199	6.03083	6.44808	2
AT3G09890	9.34259	9.54713	8.76266	8.00769	9.3454	9.56887	9.2522	2
AT2G25160	10.4373	9.93082	9.49691	9.71988	10.8169	11.2649	10.7279	2
AT4G23500	6.61287	6.45827	5.55794	5.77402	8.4581	8.18548	8.39789	2
AT5G03120	6.15572	6.11331	5.97953	6.22666	6.83601	8.2209	7.77007	2
AT2G16750	4.74603	4.49742	4.2652	4.55016	5.53361	5.6327	5.55845	2
AT1G67670	4.37796	4.40231	4.28329	3.99628	5.35966	5.35134	5.45558	2
AT3G43410	5.46244	4.77778	3.44076	4.56096	5.17623	5.783	5.27636	2
AT1G75620	7.0568	6.9519	6.16695	6.7358	7.99603	7.64063	7.74262	2
AT2G35585	6.91437	6.56658	5.47461	6.64741	7.51405	7.96678	7.48674	2
AT5G65790	6.23531	6.55669	6.36822	6.54101	7.99885	8.58879	8.30494	2
AT3G43153	7.4441	7.94201	6.62042	6.8041	8.32376	7.84889	7.82297	2
AT5G48000	11.0437	10.6826	9.88753	10.3974	11.7429	11.7577	11.4396	2
AT3G61490	5.96829	6.13464	5.5211	5.98297	7.59169	7.5934	7.49294	2
AT4G04840	8.04825	7.73595	7.7094	7.45781	8.83256	8.80105	9.16629	2
AT1G38410	6.6915	7.39784	5.39553	4.77312	6.49487	6.99426	7.11556	2
AT4G08868	8.09071	8.48241	7.2296	7.26747	8.31925	8.93798	8.17914	2
AT5G27120	12.1892	12.4655	10.8894	10.5115	11.8685	12.5436	12.0387	2
AT5G23420	11.1649	11.3658	9.93528	9.99289	11.24	11.5268	10.9321	2
AT5G05210	9.82671	9.67672	9.10153	7.92095	9.4538	10.2158	9.72868	2
AT4G05400	9.97144	10.0507	9.28465	8.45771	9.70672	10.3315	9.88636	2
AT1G65030	9.68184	9.90727	8.94352	8.58533	9.56906	10.418	9.77747	2
AT3G16300	7.93919	7.74296	7.0375	6.76995	8.41695	9.13251	8.29463	2
AT2G34010	6.40642	5.75057	5.20138	4.84342	6.04101	5.94153	6.19379	2
AT2G18800	4.26658	5.13723	4.0459	4.03427	7.71183	7.61548	7.90311	2
AT4G10630	9.03041	9.18275	7.94641	7.77216	8.83859	9.25406	8.79661	2
AT1G47500	11.71	11.8897	10.4881	10.3477	11.5503	12.167	11.4865	2
AT4G17220	7.55895	7.75033	7.07041	7.63511	8.7587	9.1977	8.59689	2
AT1G56110	12.7938	12.9499	11.6221	11.5279	12.6434	13.1091	12.5421	2
AT5G60960	10.6621	10.7992	9.71168	9.46468	10.4359	10.9583	10.4601	2
AT5G19300	9.59489	9.57515	8.71471	8.04859	9.35687	10.0666	9.45322	2
AT1G03840	6.99697	7.07443	5.88911	6.0526	8.94364	9.73979	8.71204	2
AT3G09680	8.90597	8.47743	7.57539	7.07855	8.27365	8.91927	8.5012	2
AT1G48920	13.3801	13.4927	12.5325	12.0936	13.1389	13.7387	13.2215	2
AT2G23910	6.74511	6.75596	6.35758	7.04657	7.45872	8.31305	8.27173	2
AT5G63660	11.377	11.5673	10.5912	8.98698	13.0029	13.6285	12.7041	2
AT3G16150	8.35631	8.51496	7.15675	6.46269	8.75743	9.30883	8.38749	2
AT5G42600	8.41284	8.08357	5.99444	5.9974	10.051	9.17159	9.89595	2
AT1G41827	4.14198	3.42424	3.63598	3.78588	4.74401	5.27702	4.74876	2
AT5G22880	11.9288	12.2309	11.2284	10.7666	12.178	12.5198	11.9246	2
AT1G47490	11.2125	11.524	10.514	10.0681	11.1139	11.7055	11.1931	2
AT1G64185	7.64483	7.52253	7.19877	6.48064	7.81186	8.12134	7.6763	2
AT1G75390	9.21788	8.83132	8.65286	7.65775	9.29519	9.53936	9.18724	2
AT5G25780	11.253	11.5936	10.1325	10.1846	11.1055	11.5145	11.1354	2
AT5G56120	9.24402	9.21341	7.76516	7.99201	9.06403	9.40878	8.8539	2
AT3G09720	9.33843	9.72323	8.17603	8.1317	9.37719	9.57836	9.20908	2
AT2G14900	4.68393	5.25371	5.85786	5.35496	8.42798	9.05987	8.57303	2
AT2G16270	8.60042	8.68012	7.19701	7.50274	8.55691	8.97368	8.26554	2
AT5G43530	6.34045	6.80881	5.50905	5.56976	6.55048	7.20267	6.4152	2
AT5G27810	4.0255	3.98777	3.15638	3.6409	4.0255	4.98355	4.29622	2
AT3G04770	10.4935	10.6631	9.26266	9.24748	10.5017	11.0882	10.2548	2
AT4G23820	6.22886	6.58553	6.21237	5.91623	7.87012	7.92944	7.60409	2
AT5G45210	5.07811	5.01298	4.42812	4.4938	7.58471	8.58673	7.5191	2
AT3G03130	11.3795	11.55	9.25711	9.39098	11.1157	11.8933	10.9708	2
AT4G23750	11.3222	11.467	10.3338	9.99191	11.1772	11.6263	11.0754	2
AT1G54575	6.58747	5.79083	5.23078	4.97086	6.66671	6.1905	6.36901	2
AT4G28860	9.11344	8.613	8.72986	8.34462	9.99445	9.93728	9.97379	2
AT4G21200	6.15996	6.17201	5.02556	5.19706	6.78038	6.12353	6.34065	2
AT5G44635	9.99072	10.2175	8.91761	8.92194	9.98231	10.2087	9.75175	2
AT3G53980	9.73496	9.6721	9.209	9.29306	10.9912	10.9043	10.5044	2
AT2G01770	5.64285	4.91182	4.78998	4.79191	6.59335	6.18521	6.46644	2
AT1G43810	3.89545	3.92814	3.50727	3.04258	4.23067	4.79309	4.10344	2
AT2G47810	4.45689	4.44577	3.82852	4.35827	5.6956	5.4255	5.7154	2
AT5G24900	5.33063	5.51714	5.24074	5.34343	7.11214	7.92276	7.0167	2
AT2G39510	4.93441	4.3559	4.64288	4.40395	6.4958	6.63205	6.52458	2
AT3G28455	7.6271	7.73539	6.99274	6.92258	8.04474	8.65499	7.81055	2
AT4G37950	6.69672	6.47304	5.51001	5.33968	8.02675	7.17395	7.42214	2
AT1G70340	8.19068	8.61895	7.55279	7.57257	8.605	9.23332	8.37998	2
AT5G45200	4.78333	4.8174	4.42596	4.6734	6.37748	7.27471	6.22599	2
AT2G06950	5.823	6.02028	5.82508	5.48884	7.01296	7.75148	6.95437	2
AT5G11240	10.2937	10.5234	9.2659	9.11236	10.0992	10.6176	10.0705	2
AT5G02890	7.46566	7.33141	6.97444	7.51182	8.42757	8.65409	8.23095	2
AT1G61795	7.16601	6.96453	6.84804	7.39192	9.09633	9.45384	9.89694	2
AT4G17280	7.86434	7.36226	7.33332	7.96143	9.31268	10.0369	9.21249	2
AT5G44530	7.52201	6.88551	6.7639	6.99912	7.99865	7.80856	7.98665	2
AT4G25240	9.40046	9.34523	8.25874	8.00294	9.44065	9.9783	9.11424	2
AT2G27140	7.07817	6.77168	5.12546	5.63992	6.86221	6.6969	6.88447	2
AT1G05260	6.05672	6.08481	5.11526	5.09848	11.5158	12.0843	11.2362	2
AT5G65530	6.86825	6.60857	5.73786	5.84185	9.12286	10.1021	8.86054	2
AT1G44990	9.20273	9.43166	7.71289	7.81278	9.08753	10.2655	9.19372	2
AT5G41040	5.81299	5.40272	4.97243	5.50855	7.89921	8.43242	7.51725	2
AT5G57280	9.14552	9.22808	8.28933	7.97824	8.97848	9.65428	8.97681	2
AT2G13160	4.99921	5.63352	4.91158	4.08008	5.89416	6.04266	5.64137	2
AT4G26840	11.4178	11.1988	10.3558	9.71266	10.9901	11.5511	11.0372	2
AT2G01640	8.21606	8.09237	7.26308	6.65117	7.97383	8.3121	7.85047	2
AT4G22666	13.2383	12.5191	11.9977	12.0986	13.6026	13.0231	13.7109	2
AT2G20710	8.7396	8.56773	7.55189	6.84441	8.2653	8.65741	8.38424	2
AT5G26310	7.58079	7.53958	7.32803	7.22064	8.38139	9.5659	8.46096	2
AT3G32030	6.40449	6.07047	5.64139	5.55467	7.23366	7.87475	6.9729	2
AT2G26520	7.74402	7.71672	7.0807	7.33637	8.35841	8.66205	8.04342	2
AT2G34190	9.2915	9.08302	7.78526	7.72761	9.36563	9.94126	8.97513	2
AT2G22930	7.12832	7.10115	6.54786	6.09434	7.79347	8.78752	7.68454	2
AT2G28670	9.01943	8.93867	8.91377	9.31836	12.0367	12.7868	11.8016	2
AT1G24440	10.1065	9.55298	8.96114	9.53519	10.97	10.5992	10.579	2
AT2G27370	6.35128	6.27553	5.70606	5.70486	9.48536	10.34	9.15949	2
AT5G57620	4.71733	4.73305	5.18971	4.98785	9.25555	10.5691	9.22271	2
AT2G23560	8.74924	8.22908	7.96925	8.29289	9.58836	9.23672	9.47776	2
AT5G51750	4.69652	4.83736	4.59845	4.47001	5.32731	6.36454	5.43843	2
AT2G11775	6.9941	7.58563	5.8686	5.91249	7.75642	7.72934	7.11244	2
AT5G01550	7.70041	7.07366	6.3132	7.11813	8.14416	8.07196	7.85121	2
AT1G07370	11.5126	11.4994	10.4888	10.2635	11.5603	11.8568	11.1697	2
AT3G03960	12.1442	12.2089	11.2894	10.4419	11.8162	12.2202	11.905	2
AT1G09030	5.08227	5.33029	4.2386	4.43584	6.29985	5.4882	5.59395	2
AT3G57940	10.0343	10.2404	8.74565	8.49311	9.72588	10.4321	9.72588	2
AT2G33560	9.86415	10.1208	8.74988	9.02582	9.9757	10.3076	9.61358	2
AT3G26760	8.90236	8.91041	9.06627	8.54302	10.2429	10.5037	10.1381	2
AT5G22290	8.64258	9.04379	7.79011	7.53771	8.81936	8.71457	8.69427	2
AT3G45080	6.31078	6.25986	5.69995	5.38937	7.20432	8.12494	6.99407	2
AT4G34970	8.57436	8.4891	7.97056	6.85552	8.54778	9.76875	8.7983	2
AT5G47530	6.86002	7.00237	6.38445	6.03494	7.34798	8.52403	7.34762	2
AT3G55230	5.53957	5.31112	4.82397	5.34679	9.32858	10.4684	9.06519	2
AT4G11290	4.72928	5.37996	4.7717	4.75219	9.59066	10.3224	9.22695	2
AT3G30740	7.55996	8.36639	6.83149	6.73938	7.75441	8.26318	7.84245	2
AT1G48070	5.89232	6.11014	4.71434	4.63559	6.11959	6.91282	5.78035	2
AT2G30210	7.18313	6.72263	6.31472	6.38079	10.5289	11.5958	10.2109	2
AT5G17160	10.6187	10.7385	9.30119	9.15563	10.4692	11.1517	10.2606	2
AT5G64980	6.05071	6.03731	5.0556	5.15857	6.3992	6.3753	5.85819	2
AT1G26840	9.21377	9.52404	7.98509	7.76238	9.01533	9.34829	9.01615	2
AT1G72250	8.79376	8.98968	7.62852	7.19371	8.53488	8.97416	8.4798	2
AT5G10390	11.6632	11.6753	10.5765	10.6681	11.6402	12.1041	11.3188	2
AT1G16310	5.79307	5.74113	4.95964	5.467	6.19295	6.66253	5.9878	2
AT2G39390	12.0902	11.9653	11.7451	11.1225	12.5123	12.9648	12.3218	2
AT4G10620	9.17061	9.15424	8.03693	7.64776	8.80926	9.36344	8.78902	2
AT3G15550	9.54651	9.39231	7.77637	8.02486	9.00776	9.46731	9.16909	2
AT2G21100	6.9792	6.75635	6.31649	6.71121	8.08562	9.64255	8.30795	2
AT4G05170	5.05965	4.60909	4.84951	4.94823	6.32068	7.08017	6.1089	2
AT2G20515	11.0695	11.1247	10.2029	9.87444	10.9695	11.5444	10.8084	2
AT5G06000	9.35871	9.55314	8.34352	7.55836	8.97498	9.75157	9.17831	2
AT2G31860	5.5012	5.2846	4.71876	4.99481	6.2983	5.67647	5.82549	2
AT1G13620	6.31649	6.31649	5.65394	5.29391	6.68865	7.49495	6.46085	2
AT4G11393	3.75041	4.39483	3.1785	2.79496	4.86638	4.29572	4.23117	2
AT3G11550	7.12028	7.1346	6.57604	6.26754	11.0555	11.8307	10.562	2
AT1G10490	10.3851	10.5054	9.3519	9.19262	10.1163	10.7439	10.0624	2
AT4G03610	8.36817	7.71536	7.67428	8.09386	8.93897	9.20161	8.78046	2
AT5G46280	10.7972	10.9455	9.54435	9.71268	10.5936	10.9927	10.4704	2
AT4G23800	11.8344	11.7959	10.7998	10.3127	11.3443	11.9601	11.5413	2
AT3G26050	7.69807	7.82552	6.31365	6.42052	7.93241	8.18451	7.33913	2
AT1G44970	5.32525	5.96988	5.68166	5.42589	8.55798	10.4177	8.81536	2
AT3G05060	12.7892	12.954	11.5703	11.4184	12.5428	13.0256	12.4185	2
AT3G17160	10.4334	10.1375	9.39507	8.57172	9.84816	10.5222	10.1081	2
AT3G05130	9.37943	9.67281	8.42603	8.43883	9.2826	9.98812	9.19086	2
AT3G59620	6.11375	6.58711	6.2014	6.23985	6.94635	7.73399	6.99902	2
AT1G55260	5.45016	5.73365	4.69147	5.07326	6.37565	5.70934	6.03753	2
AT5G15950	8.87498	8.22347	8.35449	8.09094	9.4419	10.2311	9.30398	2
AT3G58660	11.3492	11.4024	10.4349	9.53994	11.0251	11.781	11.088	2
AT2G15440	8.71978	8.87821	7.27444	7.669	8.35054	8.94957	8.52116	2
AT3G24020	7.54635	7.63559	8.0271	7.67502	10.9911	12.1517	10.6966	2
AT2G43650	11.1404	11.4835	10.348	9.41168	10.9071	11.4354	11.0872	2
AT4G22650	5.07831	5.30817	5.19242	5.01158	6.46379	6.47583	6.11602	2
AT4G35620	7.73941	7.84312	6.42442	6.37548	7.36751	7.92933	7.36751	2
AT5G19260	7.90892	7.53837	7.16238	7.43267	8.31148	8.5771	8.03167	2
AT1G34640	5.99233	6.02843	5.07633	4.67933	6.0555	5.94604	5.69103	2
AT5G55920	11.2385	11.6466	10.0084	10.1006	11.1525	11.7238	10.9928	2
AT3G54220	7.52416	7.90248	8.23905	7.61044	10.2181	10.9516	10.0157	2
AT5G66390	6.1041	5.77113	6.43825	7.02684	11.8525	12.7268	11.3134	2
AT5G50740	9.5205	9.72502	8.66099	8.22183	9.96978	10.5085	9.48707	2
AT1G73300	6.87857	6.41231	6.06312	6.92046	8.01686	8.10246	8.02189	2
AT1G05065	4.1787	5.23956	4.79113	4.28189	6.05132	6.00667	5.86443	2
AT4G26660	8.68663	8.6877	7.43358	6.93984	8.25291	8.77319	8.25887	2
AT5G06210	9.43046	9.36533	8.6545	8.02971	9.25137	9.82016	9.13672	2
AT5G61340	9.65711	8.96062	7.70332	8.76641	9.8309	10.2079	9.54237	2
AT2G28620	8.91216	9.1416	7.5779	7.887	8.82309	9.1222	8.61211	2
AT1G67035	6.57141	7.12334	5.5466	5.60364	6.77614	6.7875	6.56554	2
AT4G13570	4.50691	5.12347	3.86741	3.9907	5.77599	5.85779	5.01937	2
AT3G51720	9.98259	10.0157	8.87995	8.06451	9.56356	9.89715	9.74229	2
AT3G12860	10.6331	10.9544	8.94099	8.4677	10.2662	11.0124	10.2148	2
AT2G11502	3.8193	4.35795	3.97222	3.04692	4.57363	5.38848	4.74985	2
AT5G24580	10.6722	10.169	8.55949	8.70777	10.0372	10.6021	10.046	2
AT1G18850	10.4095	10.684	9.16318	9.67406	10.3699	10.9238	10.2018	2
AT1G53140	9.1888	9.32047	8.15016	7.59399	9.03779	9.4403	8.78822	2
AT3G53730	12.1303	11.9612	10.6351	10.2708	11.7267	11.9528	11.6031	2
AT5G57570	7.1627	7.08022	6.34633	6.24983	7.62548	7.51329	7.06033	2
AT5G45650	8.23471	7.73267	7.36435	8.01492	8.84318	8.75939	8.69968	2
AT1G65710	8.97957	9.48191	7.75466	8.25181	8.88893	9.58526	9.06878	2
AT4G18905	10.2299	10.4235	9.21982	8.80274	9.88916	10.4116	9.94167	2
AT1G30750	4.92028	5.36136	6.24909	6.41556	10.4148	11.7678	10.0085	2
AT2G42830	4.81424	4.71262	3.95173	4.3768	5.08721	5.71189	4.86339	2
AT2G39430	7.63246	7.60185	7.61264	7.06023	10.1416	11.6774	9.91852	2
AT3G22620	8.02536	7.7595	7.33292	7.26182	11.8906	13.0741	11.3844	2
AT2G26180	9.45306	9.4835	8.17061	7.96559	9.1119	9.52891	8.98496	2
AT4G39790	7.46182	7.40461	6.75095	6.65298	8.02897	8.14242	7.50636	2
AT1G61590	6.16253	6.38133	5.52703	6.40468	9.82113	10.8305	9.24246	2
AT5G66230	10.8297	10.684	9.16791	8.84499	10.3487	10.8503	10.2118	2
AT3G52910	10.3499	10.7088	9.39243	9.12962	10.4718	11.2758	10.2215	2
AT3G55340	8.82155	9.1109	7.97619	7.40131	8.52965	9.23889	8.67005	2
AT5G65800	9.70913	9.50145	8.36516	8.53923	10.1758	9.37713	9.86821	2
AT3G22310	11.2649	11.367	10.2084	9.78158	10.8814	11.5041	10.9029	2
AT2G20100	6.13649	6.03216	5.37411	5.35463	7.03628	6.94397	6.38724	2
AT1G02730	9.09779	9.41396	7.98819	7.67544	9.07182	9.67623	8.7643	2
AT1G71692	6.83636	7.057	5.78131	5.48702	7.4339	7.62271	6.73399	2
AT2G14340	5.93856	5.5249	4.5402	5.30749	6.60953	6.13865	6.04753	2
AT5G61030	11.0206	10.7051	9.95287	8.9678	10.3848	11.1589	10.5854	2
AT1G03530	11.1333	11.2884	9.85495	9.97688	10.8131	11.4161	10.7551	2
AT1G62690	4.44347	4.23166	3.49289	3.34921	4.65425	5.19177	4.25121	2
AT5G53200	4.80224	5.4837	4.87352	4.53529	5.98966	5.70835	5.49794	2
AT5G58420	13.103	13.2144	12.3173	11.5241	12.7373	13.2856	12.8832	2
AT5G42180	6.07538	6.07561	5.13095	4.13154	10.4975	11.6926	9.9076	2
AT1G65900	4.97419	4.04713	4.91542	4.61968	6.94554	7.45634	6.47146	2
AT3G21540	10.4149	10.6586	9.19303	9.41752	10.3121	10.7661	10.043	2
AT1G20160	5.52934	5.69638	5.40868	5.59961	7.09487	6.72725	6.51258	2
AT1G36280	9.04997	8.91642	7.79187	7.29547	8.70846	9.08428	8.50333	2
AT1G13730	11.451	11.5392	10.5699	9.82594	11.1597	11.6625	11.1132	2
AT1G13420	9.75413	9.36578	8.43636	7.89535	10.206	11.0687	9.75008	2
AT2G29570	10.9622	10.9905	9.52644	9.4983	10.7052	10.89	10.5523	2
AT1G16630	9.5908	9.71341	8.36936	8.53222	9.51198	9.95807	9.14656	2
AT1G49870	7.98652	8.14666	7.1174	6.5165	7.68267	7.98336	7.78679	2
AT2G27570	4.8052	4.77201	4.71507	4.32755	5.96332	6.05372	5.4741	2
AT1G58380	12.3061	12.2353	11.3114	10.4695	11.8764	12.4028	11.8991	2
AT3G50230	7.38346	7.81385	6.30812	6.32079	7.21077	7.92952	7.21077	2
AT1G24020	7.29972	6.97117	6.45987	7.32315	8.14938	8.11045	8.06083	2
AT4G26600	9.99858	10.1889	9.01574	8.46731	9.62875	10.2677	9.69073	2
AT4G14330	8.70533	8.90017	7.56775	7.34131	8.41269	9.07629	8.30684	2
AT1G21090	9.56044	9.74835	9.39991	9.25903	11.2652	11.6725	10.6447	2
AT4G16447	4.67265	4.94621	4.32964	4.78258	6.78771	7.97487	6.32845	2
AT4G12600	12.8671	12.8868	11.8111	11.2916	12.645	13.2529	12.4223	2
AT4G13580	6.50676	6.26271	7.24722	6.68539	9.62725	10.9387	9.36555	2
AT4G05190	9.04473	8.95985	7.78269	7.51829	8.70601	8.98217	8.52571	2
AT2G32300	6.80961	7.55693	6.75966	7.08527	11.2145	12.2252	10.4927	2
AT3G22660	11.9721	11.9311	10.7351	10.5589	11.7065	12.2402	11.4277	2
AT2G15300	5.6694	5.94664	5.79035	5.53685	7.09854	8.1036	6.73998	2
AT3G16810	11.0883	11.2785	9.7242	9.56458	10.8042	11.4548	10.6061	2
AT5G47500	6.48658	7.0745	7.67573	6.87153	9.58591	9.97604	9.32048	2
AT4G28100	9.29833	9.40248	8.84505	8.40024	10.0688	10.8857	9.65289	2
AT4G33790	9.57203	9.05303	8.50765	9.41397	10.8032	10.4519	10.4307	2
AT3G42610	5.55241	5.1927	4.94875	5.14357	6.49959	5.91078	5.91283	2
AT3G03680	9.1754	9.46833	8.27933	7.5113	9.22507	9.77576	8.86583	2
AT1G71850	8.99847	9.36613	8.14567	7.88268	8.8683	9.4817	8.74961	2
AT5G22100	9.95486	9.87416	8.77446	8.50002	9.61574	10.3341	9.43122	2
AT2G45420	8.34333	7.62777	6.43429	7.02878	8.13101	7.62365	7.85755	3
AT3G03770	8.14142	7.61729	6.05355	6.31913	7.52348	7.26644	7.2599	3
AT5G24380	8.96681	8.44863	6.2765	6.64513	8.19933	8.34632	8.45904	3
AT4G25100	11.1997	10.9178	9.28858	9.10129	10.7432	10.734	10.4017	3
AT1G74055	8.5827	8.5489	7.24545	7.2874	8.38439	8.17777	8.36529	3
AT4G09644	6.02761	5.88805	4.48923	4.73738	5.98092	5.87199	5.3713	3
AT2G28410	10.7476	10.5889	8.77596	8.53616	10.1684	9.61625	10.1541	3
AT5G53280	8.60725	8.60869	7.30928	7.19274	8.24822	8.16739	8.4657	3
AT4G33330	7.7038	7.77319	5.686	5.98509	7.33611	7.09022	7.26191	3
AT5G01840	9.66256	9.66339	8.54652	7.66621	9.2843	9.26407	9.2843	3
AT3G46030	11.5008	11.3613	10.344	9.83627	11.1655	11.4142	10.9343	3
AT1G65700	11.3759	11.2573	9.85579	9.59128	10.8655	11.1098	10.7149	3
AT5G60650	8.9135	8.3246	5.62486	6.1546	7.73631	7.14461	7.39058	3
AT5G55950	8.18518	7.9975	5.47109	6.15616	7.3057	6.98516	7.33744	3
AT5G42210	8.63717	8.03684	6.45734	6.41078	7.64276	7.09449	7.74716	3
AT5G51890	11.5952	11.1871	8.29101	8.70669	10.6831	9.34112	10.6873	3
AT3G16080	13.5579	13.2662	12.274	11.3504	12.9214	13.3384	12.9725	3
AT2G32990	7.34441	6.79832	5.86477	5.68321	6.73497	6.7125	7.21264	3
AT5G17165	6.14299	6.37306	4.96754	5.15691	6.05968	5.97086	6.22101	3
AT1G18370	9.78251	9.68354	8.3297	8.32554	9.33938	9.76761	9.07775	3
AT1G04150	7.73513	7.85554	5.81749	5.98362	7.24337	7.48423	7.15059	3
AT3G51300	8.57204	8.61244	6.07557	6.49224	7.79252	8.15932	7.79252	3
AT2G19385	9.58884	9.50165	8.29792	7.33677	8.88011	9.56443	9.21464	3
AT2G25060	11.4584	11.1571	9.53616	9.75108	10.8801	11.3009	10.3903	3
AT2G19730	13.2152	13.1297	12.0807	10.9048	12.617	13.1072	12.5693	3
AT4G32830	10.3087	10.3884	8.96149	8.63248	9.84814	10.2312	9.67068	3
AT3G55990	11.0515	10.4947	7.85231	7.86645	9.41623	8.63569	9.73153	3
AT5G43250	7.57355	7.87888	6.44647	5.98945	7.22493	7.16513	7.26435	3
AT4G00620	11.4444	11.5221	9.8357	9.89707	10.9734	11.3669	10.8186	3
AT1G31660	10.9447	10.9142	9.76459	9.38663	10.559	10.9999	10.3138	3
AT1G26880	12.2841	12.429	10.6014	10.767	11.9593	12.3023	11.8219	3
AT5G32515	6.94017	7.129	5.36262	4.50218	6.44042	6.72664	6.10698	3
AT5G44040	8.9355	9.02584	7.68244	7.59119	8.76751	9.01637	8.3974	3
AT3G10090	11.2171	10.599	9.51925	9.46204	10.3694	10.897	10.3861	3
AT2G20530	11.8538	12.0836	10.7882	9.94656	11.3769	11.7075	11.4743	3
AT4G37490	9.487	9.66949	7.93804	7.82509	8.99068	9.31378	8.81746	3
AT3G19440	9.30419	9.32284	8.13597	7.85283	8.90628	9.4384	8.79862	3
AT2G10880	5.11876	5.03369	3.65868	3.73978	4.63129	5.23765	4.53529	3
AT3G05330	8.81796	8.72828	7.57584	7.42717	8.5453	8.94294	8.15902	3
AT1G05950	8.6353	8.84899	7.11202	6.78061	8.04647	8.43582	7.95631	3
AT3G25980	9.52049	9.53168	8.19109	7.97078	9.17323	9.59326	8.77665	3
AT3G15560	9.98044	10.1287	8.48263	8.1856	9.32294	9.89475	9.71189	3
AT3G22480	9.80793	9.91838	9.12061	8.20069	9.44952	9.87939	9.66369	3
AT2G19670	12.1649	12.2022	10.543	10.4855	11.4877	12.058	11.2392	3
AT1G50110	10.1595	10.1875	8.75104	8.36149	9.44411	10.0099	9.25535	3
AT2G34357	10.9209	11.1065	9.90388	9.35797	10.5429	10.9864	10.5066	3
AT5G51600	9.91641	10.0725	8.53954	8.49054	9.66972	10.0296	9.29261	3
AT5G24840	8.77295	8.95568	7.88618	7.13104	8.4852	8.84713	8.34282	3
AT4G15830	9.85286	9.89203	8.13107	8.22418	9.52119	10.0292	9.03325	3
AT2G40660	11.0466	11.1927	9.83412	9.34918	10.4649	11.0274	10.472	3
AT5G36130	8.24625	8.11022	6.24386	6.74657	7.55979	8.30214	7.39257	3
AT3G44050	8.5619	8.63284	7.51816	6.9069	8.01968	8.65774	8.0363	3
AT5G60670	11.7281	11.5419	10.5875	10.0101	11.1314	11.8124	11.126	3
AT5G15510	8.80605	8.96672	7.92149	7.21439	8.33151	8.88101	8.62044	3
AT3G18130	12.4203	12.6139	11.3409	10.9092	12.1229	12.5692	11.9532	3
AT1G52930	10.4617	10.5607	8.90276	8.27985	9.67365	10.4965	9.95972	3
AT5G59240	9.28783	9.36996	7.51379	8.02375	8.71693	9.28121	8.91614	3
AT2G41990	7.82154	8.03973	6.15421	6.64741	7.4429	7.78085	7.44578	3
AT3G15357	10.3305	10.4586	9.06995	8.03021	9.68003	10.4835	9.92094	3
AT2G03505	10.4121	10.0924	8.89837	8.4432	10.1597	10.4613	9.52999	3
AT3G56070	12.0697	12.2121	10.5806	10.2816	11.4152	12.0491	11.2912	3
AT1G29320	10.803	10.9383	9.84099	9.24953	10.3346	10.9587	10.4652	3
AT3G23890	10.9143	11.1822	9.8512	9.39283	10.5151	10.9606	10.5151	3
AT4G34910	10.0475	10.2214	8.92933	8.43751	9.70478	10.2685	9.59116	3
AT3G49470	10.9211	10.6381	9.94954	9.20417	10.3405	10.9678	10.4287	3
AT2G25880	9.30999	9.47759	8.09155	7.76653	9.20282	9.51676	8.76781	3
AT3G51280	10.2956	10.1933	8.96765	8.33992	9.71999	10.4976	9.65172	3
AT5G60930	9.36034	9.66368	8.02384	8.00426	9.15299	9.51799	8.92586	3
AT4G10640	9.35564	9.48698	7.9271	7.53506	8.77883	9.5459	8.77503	3
AT5G14600	8.43464	8.53739	7.4722	6.93786	8.27874	8.65979	7.94229	3
AT5G01360	10.9607	10.7701	7.46527	8.19827	9.35912	8.65424	9.20508	3
AT1G31358	9.91065	10.4031	9.08951	8.63484	9.79335	9.87577	10.0384	3
AT2G17360	12.6058	12.7959	11.7542	10.8967	12.133	12.6834	12.2058	3
AT1G63100	9.26704	9.45899	8.14461	7.55688	8.65005	9.33545	8.61734	3
AT5G28060	12.9241	13.0234	11.8827	11.4103	12.672	13.1089	12.3028	3
AT3G44220	9.43753	9.58265	6.62688	6.89262	8.12585	7.97619	8.02068	3
AT3G23670	9.31133	9.67266	8.20111	7.8067	9.04726	9.47875	9.02304	3
AT5G67230	9.252	9.26123	6.25407	6.88479	7.75383	7.4606	7.94302	3
AT5G14580	9.94483	10.0982	8.62703	8.7624	9.60037	10.161	9.53865	3
AT5G02050	12.1189	12.3994	10.7147	10.6823	11.8697	12.3678	11.6487	3
AT3G06610	11.0868	11.4758	10.3504	9.53291	10.7651	11.0715	11.1365	3
AT5G55520	8.74991	8.98671	7.73588	7.36751	8.54286	8.97433	8.24423	3
AT2G22610	8.69535	8.89508	7.44768	7.05766	8.21982	8.92882	8.21982	3
AT5G04130	10.6518	10.9811	9.4647	9.28378	10.2938	10.7323	10.1861	3
AT2G39220	8.08346	8.47612	6.47878	6.91322	7.66534	7.87153	7.72158	3
AT1G34355	8.40411	8.45918	7.46249	6.84875	8.03234	8.6575	7.83122	3
AT5G61220	10.8335	11.0875	9.65502	9.40636	10.3138	10.9615	10.4618	3
AT1G80270	10.2183	10.5946	9.03063	8.76382	9.93285	10.4021	9.82747	3
AT1G20370	9.24569	9.47029	8.14095	7.98773	8.94206	9.52361	8.867	3
AT4G10450	10.1667	10.3896	8.88814	8.90548	9.96288	10.4814	9.55666	3
AT5G25090	9.4532	9.63683	7.32894	7.67637	8.8994	9.65815	8.42726	3
AT1G59990	10.0539	10.5172	8.81979	8.74729	9.815	10.0691	9.57075	3
AT2G18220	10.5664	10.8395	9.60549	9.1668	10.1826	10.827	10.3106	3
AT5G42330	8.42797	8.75137	7.27624	6.37835	7.89791	8.7657	8.16008	3
AT5G67510	11.8294	12.1116	10.9414	10.1918	11.6645	12.1468	11.4118	3
AT4G27380	9.11684	9.37017	8.37756	7.38528	8.69266	9.34738	9.03203	3
AT3G11520	8.61074	9.12164	7.5386	7.71318	8.7212	8.81955	8.33706	3
AT3G52110	9.39235	9.36922	7.96377	8.09546	8.88034	9.72607	8.76495	3
AT3G18600	11.4674	11.7555	10.2508	10.3099	11.2374	11.795	11.0413	3
AT1G11220	8.84931	9.05529	7.63358	7.56782	8.38702	9.13601	8.41562	3
AT1G79150	11.2549	11.5688	9.794	9.90925	10.8705	11.5103	10.7078	3
AT1G23280	10.8664	11.1325	9.54994	9.39353	10.4523	11.2205	10.4523	3
AT5G38720	9.78708	9.64139	8.43704	8.55818	9.3601	10.1019	9.1638	3
AT4G01525	10.7829	10.8277	7.72698	8.09685	8.9075	9.30617	8.89755	3
AT1G51405	6.42437	6.88888	5.49181	5.16948	6.01907	6.55098	6.54907	3
AT4G38410	9.41603	9.99291	6.42587	5.54347	8.22275	9.54441	8.71968	3
AT1G77050	10.8227	11.1262	9.73749	9.77535	10.5774	11.2131	10.494	3
AT2G39700	9.92135	10.0968	9.00187	8.48765	9.70386	10.3768	9.50528	3
AT3G30720	6.85743	6.59513	4.03688	4.69774	7.3246	6.95163	6.17783	3
AT1G60640	10.2475	10.4073	9.26001	9.08251	9.99147	10.7224	9.83418	3
AT3G47240	7.31822	7.91918	5.5778	5.93332	6.88836	7.54547	7.26236	3
AT4G25040	4.69828	5.42445	3.73436	3.96562	5.24772	5.06128	4.50738	3
AT3G62760	9.32695	9.32436	7.15005	6.6767	8.58115	10.0255	8.41328	3
AT5G29602	5.7501	6.30397	4.15616	5.00713	6.58229	5.96872	5.69182	3
AT5G22200	5.66696	5.87767	4.53517	4.54598	5.27141	5.27141	6.0938	3
AT3G30816	6.41025	6.07056	5.10993	5.41992	6.82731	6.29256	6.03075	3
AT1G10770	5.21396	5.81208	3.92202	4.43213	4.83492	5.5269	5.2249	3
AT2G46420	8.19765	7.49355	7.19065	5.88718	8.20331	8.4347	7.79066	3
AT1G09090	6.9093	6.78051	7.6708	7.95741	9.73067	9.74019	9.41765	4
AT4G16270	6.15706	6.88022	6.75289	6.91676	8.50016	8.38879	8.1757	4
AT1G73290	6.47329	6.27209	6.29515	6.61257	7.49846	7.63656	7.38372	4
AT2G37170	11.8923	11.5614	12.3941	12.611	13.612	13.6416	13.2617	4
AT2G05330	5.49384	5.70212	6.0166	6.01007	7.04658	7.38487	6.99565	4
AT5G38550	5.39002	5.42446	5.66517	5.52816	6.56291	6.9241	6.47387	4
AT2G37180	10.8999	10.6211	11.0005	10.9245	12.2685	12.6398	12.0241	4
AT5G26930	3.73077	3.78114	3.13485	4.44097	5.34871	5.7085	5.42963	4
AT4G04830	8.22965	8.64316	10.1921	9.98247	11.0451	11.5245	11.2826	4
AT2G48030	7.63159	7.2107	7.8312	7.91824	8.65813	9.24477	8.83346	4
AT5G44610	10.3281	9.85531	9.92906	10.4276	11.6364	11.4938	11.7087	4
AT2G38180	8.76822	8.40908	8.69013	8.1988	9.69956	9.6014	9.54226	4
AT5G09760	7.53574	7.30424	7.87308	7.26175	8.36059	8.68071	8.67274	4
AT4G06505	5.51734	5.52939	6.07843	5.0686	6.64567	6.70966	6.84916	4
AT4G25560	5.13954	5.64873	5.82287	5.43633	6.53448	7.25545	6.94657	4
AT1G11850	6.34346	6.51622	6.65272	6.53295	7.48369	7.58996	7.9861	4
AT2G47930	7.62714	7.68204	8.10726	7.93989	8.89855	9.66519	8.99478	4
AT1G54970	8.98955	8.81131	8.52388	9.35769	10.3516	10.0769	10.2743	4
AT3G56230	8.3067	7.7167	7.661	8.17338	9.73677	9.35271	9.45001	4
AT1G30760	5.72785	6.19723	6.78327	6.27856	7.50941	7.65828	8.22535	4
AT4G13620	7.83767	7.42325	6.87364	7.58364	9.74168	9.29629	9.76809	4
AT5G42590	9.84847	9.09827	9.75246	9.7194	11.1478	10.7081	10.7874	4
AT2G17890	6.74804	6.3905	5.81257	6.55314	7.35972	7.24339	7.5999	4
AT1G77510	11.6278	11.5727	11.639	11.1122	12.4119	12.1468	12.6273	4
AT2G23620	6.16177	5.3518	7.03037	7.45748	9.70185	8.93077	9.70594	4
AT4G01890	6.427	6.17775	6.54667	6.48248	8.86826	8.03965	8.43696	4
AT3G30765	4.09312	4.09312	4.09312	3.64749	5.31396	4.90892	4.70723	4
AT5G07340	10.4763	10.4981	10.3671	9.69387	11.0453	10.8696	11.2813	4
AT4G39000	6.01862	6.35664	5.95868	5.86102	9.58718	8.50202	8.62579	4
AT1G31060	5.59205	5.49674	5.86629	4.96117	7.6312	8.1702	7.04277	4
AT4G05581	3.9444	3.55915	3.8571	3.99943	5.51579	5.42636	4.7045	4
AT5G42580	7.77123	7.28779	7.53675	7.70346	9.76178	8.88926	9.51182	4
AT4G15320	5.67353	5.41347	5.11554	5.69782	6.65872	6.14844	6.58748	4
AT4G12550	11.0968	9.68147	10.1404	10.632	12.3309	11.6448	12.251	4
AT3G48740	5.10673	4.98988	4.91122	4.93988	6.55305	5.94582	5.72851	4
AT5G57540	8.79609	8.11867	8.12582	8.35391	9.87735	9.27318	9.95972	4
AT4G02075	8.21011	8.14723	7.71187	8.15862	9.36676	8.71713	9.1312	4
AT2G19320	6.66116	7.05916	6.28566	7.00858	7.89219	7.68109	7.37306	4
AT1G80100	6.504	6.01204	4.66635	5.35036	8.84887	8.02837	9.15274	4
AT4G08290	5.23734	4.70921	4.77012	4.84836	6.5237	5.75441	5.8927	4
AT2G36430	6.76451	5.99618	5.70695	6.35174	7.38495	6.96533	7.47801	4
AT3G11660	7.20243	7.02425	6.34633	7.48401	8.40146	8.81861	7.99038	4
AT4G33730	8.36933	7.74918	8.50033	8.09005	10.0827	9.13516	9.80283	4
AT2G30430	5.44729	5.83792	5.46844	5.42543	6.9465	6.43055	6.14121	4
AT2G20520	8.8721	7.74921	8.28603	8.23493	10.3037	9.51861	10.5588	4
AT1G73580	8.58964	7.42514	7.7979	7.38563	9.80037	8.86495	9.87154	4
AT2G39050	8.22406	7.67451	7.64359	7.65713	9.09494	8.37563	8.74201	4
AT1G79430	5.69939	5.73608	5.45851	4.97888	6.54019	5.99799	6.60064	4
AT1G65890	5.95436	5.0749	4.73794	4.55807	7.66509	6.4544	7.71696	4
AT2G22807	5.31275	5.03747	5.05167	5.19303	7.04261	6.5201	5.757	4
AT1G34330	7.55768	7.11297	6.85732	6.74213	8.76597	7.74431	8.57604	4
AT5G47920	6.48441	6.87302	5.76426	6.64562	8.09975	7.13533	7.61135	4
AT5G22390	6.25789	6.07327	5.62679	5.77693	7.41557	6.48155	7.02873	4
AT3G26450	8.55936	8.3854	8.07539	7.39249	9.33362	9.21009	8.59919	4
AT4G01830	5.3608	5.21206	4.61877	4.98479	5.92022	5.51366	6.1901	4
AT5G23990	5.4544	5.09593	4.7469	4.47388	7.97019	6.31897	7.71448	4
AT1G31380	4.82614	3.9196	3.68632	3.97585	5.30936	4.68628	5.08791	4
AT1G05810	8.30004	8.23331	8.10907	8.05226	9.66851	8.66143	9.53564	4
AT2G34330	7.03734	6.94561	6.60459	5.96615	7.75261	7.26214	8.18331	4
AT2G38750	10.6714	10.1332	9.85913	9.93579	11.174	10.5247	11.0427	4
AT3G59340	6.30527	6.3996	5.50486	6.25069	7.36874	6.50584	7.23268	4
AT3G61300	5.96434	5.65087	5.7613	5.91177	7.01462	6.51454	7.56305	4
AT5G07475	5.08829	4.62475	4.922	4.94655	5.87734	5.63005	6.58663	4
AT5G21120	5.74146	5.55057	5.35192	5.41901	6.44965	5.91545	6.95945	4
AT3G46900	7.81761	7.48222	5.69303	6.40902	8.82004	7.64308	8.8271	4
AT4G33120	9.70367	9.65645	9.17655	9.39593	10.788	9.81297	10.71	4
AT5G61650	6.43724	6.58708	6.59152	6.60176	8.52925	7.198	8.27045	4
AT4G18550	6.78604	6.78604	6.04169	6.2748	7.71399	6.78604	7.60854	4
AT4G28250	8.5411	8.56942	8.00166	7.74679	9.11002	8.98431	8.53793	4
AT5G23980	6.04808	6.01059	4.45358	5.32511	8.33971	6.57824	8.67485	4
AT5G60880	5.08946	5.08946	4.17629	4.63607	6.09783	5.37423	5.08946	4
AT4G20140	5.71453	5.80752	6.38025	6.45381	7.87846	8.83308	7.67528	4
AT5G36180	10.6262	10.5058	10.0395	10.6335	11.666	12.2625	11.2919	4
AT5G42655	5.82689	5.85999	5.75339	6.57361	8.00299	8.81782	7.50923	4
AT1G50420	7.38279	7.70882	7.63717	7.92873	8.81238	9.44396	8.45674	4
AT3G32980	5.75362	4.36029	6.81136	6.80866	9.76863	10.9703	9.30017	4
AT2G22620	5.3793	5.70679	5.28518	5.17914	7.58114	8.25793	6.83376	4
AT5G22160	5.15817	5.22404	4.75829	4.76351	5.61262	5.42326	6.29882	4
AT1G28815	4.24582	5.44322	5.11867	5.48698	6.92382	8.1384	6.97743	4
AT1G36080	4.05622	4.72454	3.4736	3.87763	5.66296	5.59443	4.64753	4
AT2G37460	5.08658	5.21965	4.26502	4.53148	5.81831	5.51811	5.03104	4
AT2G36100	6.12793	5.96428	5.37723	5.48315	11.7533	12.7284	10.6949	4
AT3G48940	7.74585	8.1667	7.35916	7.44803	9.5188	9.49416	8.30014	4
AT3G45070	7.99961	7.27987	6.71087	6.50052	9.14073	10.1081	8.3792	4
AT4G26140	7.4061	7.19613	7.07317	7.27738	8.98368	10.1196	8.50777	4
AT5G15290	6.26953	5.85734	5.98006	5.70744	9.71154	10.1737	8.01766	4
AT5G06200	6.40063	5.78004	5.87641	6.17386	9.84939	11.0657	8.77443	4
AT5G23920	4.3774	4.66573	4.32257	3.92271	5.58562	5.90165	4.74579	4
AT3G30360	4.96507	5.05127	4.40954	3.61055	5.79587	4.83359	5.16535	4
AT1G09812	5.69443	5.70113	4.9647	5.14413	6.55608	5.5618	6.50523	4
AT5G50800	6.24507	5.61037	5.05907	5.38427	6.40578	5.81269	6.6657	4
AT3G21600	7.25518	6.45407	5.61983	6.22267	7.32179	6.6884	7.30884	4
AT3G52790	6.3102	5.95319	6.03863	5.26518	7.1437	8.15269	6.543	4
AT2G04795	7.67471	7.75162	8.45999	7.62548	6.6394	7.22525	6.9153	5
AT1G05780	7.43069	7.51933	7.88976	7.42785	6.07695	6.9486	6.59572	5
AT2G26980	8.95864	8.93065	9.31704	8.93065	7.90571	8.16655	8.02488	5
AT5G18930	8.02763	8.14539	8.42123	7.82487	7.02558	6.86214	7.08094	5
AT4G03210	9.4176	9.2135	9.76708	8.9255	8.16557	8.19319	8.02368	5
AT1G11580	12.7295	12.605	13.2902	12.6152	11.8865	11.6835	11.8353	5
AT4G37550	8.49462	8.20006	8.58593	8.13072	7.07322	7.62531	7.22163	5
AT1G53163	8.9677	8.85719	9.48962	8.76799	8.13786	7.60525	7.90101	5
AT5G56970	8.91678	8.92003	9.13085	8.72393	7.32914	6.26597	7.21877	5
AT1G09390	9.22244	8.98977	9.27642	8.7617	7.99975	7.33863	8.10997	5
AT3G45780	9.23243	9.26277	9.8823	9.13482	8.36038	7.67397	8.64195	5
AT4G24110	11.2142	11.1876	11.2717	10.9719	10.274	9.85972	10.2193	5
AT5G39890	8.48526	8.33325	8.51993	8.03853	6.71155	5.81345	7.09575	5
AT2G37760	10.3738	10.3099	10.3399	10.1184	7.90281	6.36691	7.67309	5
AT2G28510	10.4968	10.4395	10.4615	10.2828	9.5113	8.94665	8.88376	5
AT3G18280	12.9474	12.9401	12.7735	12.6964	11.1829	11.3009	11.0968	5
AT2G35070	8.03987	8.31134	7.99431	7.4908	6.52769	6.04841	6.7201	5
AT4G29720	9.45427	9.66948	9.56983	9.76732	8.41236	8.74734	8.38127	5
AT1G02475	5.85604	6.03496	5.89982	6.21759	4.66866	4.11101	4.24559	5
AT1G31710	10.4231	10.373	10.0927	10.2075	8.37155	8.33847	8.17829	5
AT1G69690	8.76495	8.52528	8.52646	8.68207	7.32451	7.15462	7.5257	5
AT1G22030	9.75543	10.2664	9.80954	9.84077	8.75838	8.48773	8.62774	5
AT1G25530	9.33935	9.08363	8.97088	9.23277	7.19094	6.8808	7.24728	5
AT2G39310	7.21942	6.50966	6.87807	7.01893	5.98074	5.659	5.8505	5
AT5G38450	8.86547	8.90301	8.56995	8.78988	7.30187	6.85499	7.3461	5
AT5G06710	10.0925	10.3162	9.97467	10.2962	9.06828	8.44862	8.97534	5
AT1G30280	6.47723	6.61581	6.09217	5.964	4.9812	4.80614	4.81669	5
AT2G06050	12.3914	12.2287	12.0445	12.1157	11.3755	10.3994	11.1927	5
AT1G52150	11.3518	11.4092	10.9773	11.1832	9.5224	9.12617	9.7232	5
AT4G35300	9.30571	8.97576	9.1082	9.50482	8.28682	8.08046	8.19723	5
AT5G39720	5.02774	5.40601	5.24791	5.70816	4.03034	4.24004	4.37627	5
AT4G26260	9.17844	8.70352	8.315	7.88226	4.85209	5.27118	4.98071	5
AT2G35760	9.04791	8.85985	8.58656	8.76532	6.85199	7.52545	7.91573	5
AT1G23800	11.2842	11.1934	10.9245	11.7122	9.53062	8.90703	9.37796	5
AT2G26170	8.5189	8.04334	8.31451	8.91215	7.35663	7.76798	6.97683	5
AT4G36380	9.93803	9.804	9.77259	10.3981	9.13883	8.60228	8.89807	5
AT3G53100	8.30562	8.20296	8.19415	8.89246	7.1106	7.52441	6.96495	5
AT5G43150	7.46599	6.27721	6.63518	6.61344	5.38277	5.17046	5.55807	5
AT5G09540	6.78603	6.60313	6.35409	6.90047	5.44842	5.51094	5.74089	5
AT1G19050	8.56559	8.27603	7.52636	7.37697	6.16548	4.70763	6.43164	5
AT2G01850	10.8961	10.54	10.6456	11.3505	9.68947	10.038	9.92036	5
AT3G47420	8.27744	7.85086	7.1023	7.87357	6.54576	6.08159	6.22322	5
AT5G60490	9.90893	9.81859	8.59022	9.0128	8.01365	7.57494	7.74949	5
AT1G30080	8.6139	7.65008	8.23904	9.44465	7.44978	6.9395	7.51031	5
AT2G40113	4.33622	3.96077	5.00786	4.37737	8.78035	10.5405	8.28443	6
AT4G17215	7.61767	7.60551	7.0415	7.41503	9.09184	10.5204	8.61959	6
AT4G21340	4.49276	5.02065	4.59112	4.52561	6.63699	7.98494	5.95081	6
AT1G71740	5.54414	5.50759	5.05455	5.83477	7.37391	9.50487	7.21195	6
AT1G43020	4.78352	5.27555	3.92521	4.96437	6.79967	9.02365	6.91244	6
AT4G10457	5.72278	5.49918	4.29649	4.51288	6.00508	6.0539	5.10164	6
AT1G40115	5.9933	6.03169	4.76214	4.45039	6.77453	6.31385	5.39405	6
AT4G21320	6.18317	6.19429	7.52632	8.37761	7.06576	6.72272	6.81525	7
AT5G10410	5.47033	5.96127	7.87163	8.26895	7.12337	6.80832	6.84836	7
AT2G43590	8.77226	8.29969	11.7284	12.1954	11.1624	10.7759	10.6343	7
AT2G25450	5.79981	6.07204	13.4326	13.7786	12.7369	11.7492	12.5249	7
AT5G05440	8.75645	8.50348	10.5791	10.2797	9.63661	8.79949	9.63661	7
AT2G43610	10.3076	11.0425	12.8893	12.077	11.2804	11.6302	11.2843	7
AT1G24575	6.19126	7.36751	4.16285	4.69901	5.66661	6.758	6.67591	unclassified
AT5G34820	5.71199	5.81013	4.71377	4.40802	5.92647	5.20245	6.36687	unclassified
