# Supplementary material for: PHABULOSA Controls the Quiescent Center-Independent Root Meristem Activities in Arabidopsis thaliana
Source: PLoS Genet. 2015 Mar 2;11(3):e1004973. doi: 10.1371/journal.pgen.1004973 (PMC4346583; doi:10.1371/journal.pgen.1004973)
Supplement: S3 Table — (XLS) [file pgen.1004973.s014.xls]

## Sheet: Genes activated by PHB
GO Term	Aspect	P-value	Sample frequency	Background frequency	Genes
GO:0050896 response to stimulus	P	7.34e-40	364/1141 (31.9%)	4738/29905 (15.8%)	COL9 LAX3 FKF1 AT1G16850 PRK EXT4 ADH1 AT5G16960 AT4G12010 PR5K AT3G44630 AT4G36040 YUC8 ZAR1 PA2 MO1 AT4G39230 HAT2 IRE1A PAPP2C HVA22D WRKY46 PRN AT5G38430 RLK SPA1 PAP2 ABCB27 IAR3 NPH3 TIL CRB GSTF6 AT3G48450 ERD9 PRR5 PAD3 XPL1 CAMBP25 AT1G11210 LHCB5 ABCG33 PDC2 GAPA PCK1 HB53 ZIF1 NIA1 AT4G12490 ZF14 SOS3 FAD7 ENP RTE1 UGT74E2 HVA22A XDH1 AT3G09870 HOL1 AT3G28580 ERD7 CA2 GSR2 WRKY48 AT4G2…
GO:0009628 response to abiotic stimulus	P	1.37e-26	155/1141 (13.6%)	1506/29905 (5.0%)	COL9 FKF1 AT1G16850 PRK ADH1 HAT2 PAPP2C HVA22D PRN AT5G38430 SPA1 NPH3 TIL CRB GSTF6 ERD9 PRR5 CAMBP25 LHCB5 GAPA NIA1 SOS3 FAD7 ENP UGT74E2 HVA22A XDH1 ERD7 GSR2 RPT2 WRKY26 ATGLR1.2 LHCB2.3 CRY2 ELF4 AT5G62210 LTI30 OST1 PRXCA JAR1 EXP3 MYB60 MYB108 AT1G03220 ABA2 XERICO NAC019 LOX2 RECQ4B AT1G80530 CAT1 GPX6 ACD32.1 MYB2 CHIA AT4G21870 DAG2 GSTU19 MYB78 ABCC4 RSR4 DRT112 PIMT1 RD2 EARLI1 AOC1…
GO:0042221 response to chemical stimulus	P	7.5e-26	197/1141 (17.3%)	2234/29905 (7.5%)	LAX3 EXT4 ADH1 AT5G16960 YUC8 PA2 AT4G39230 HAT2 IRE1A HVA22D WRKY46 PRN PAP2 ABCB27 GSTF6 AT3G48450 ERD9 PAD3 XPL1 CAMBP25 AT1G11210 ABCG33 PDC2 GAPA PCK1 HB53 ZIF1 SOS3 RTE1 UGT74E2 HVA22A XDH1 AT3G09870 AT3G28580 ERD7 WRKY48 WOX5 AT3G48990 PUB24 NIP2;1 CRY2 SHY2 LTI30 OST1 JAR1 AT5G51830 IQD22 EXP3 MYB60 MYB108 ABA2 XERICO AT1G33110 NAC019 LOX2 AT2G41380 CAT1 ABO3 GPX6 CLT1 RIN4 AIR12 AT3G1002…
GO:0006950 response to stress	P	7.83e-26	204/1141 (17.9%)	2358/29905 (7.9%)	AT1G16850 PRK EXT4 ADH1 AT5G16960 AT4G12010 AT3G44630 AT4G36040 ZAR1 PA2 IRE1A HVA22D IAR3 TIL CRB GSTF6 PAD3 CAMBP25 AT1G11210 PDC2 GAPA PCK1 AT4G12490 SOS3 FAD7 UGT74E2 HVA22A XDH1 HOL1 ERD7 CA2 GSR2 WRKY48 AT4G23680 WRKY26 PUB24 CYP79B2 NIP2;1 CRY2 AT5G54170 CYP94B3 CYP79B3 LTI30 AT2G34930 OST1 PRXCA JAR1 RIN2 CB5-D MYB60 MYB108 AT1G03220 ABA2 XERICO RLP30 CAF1a NAC019 LOX2 RECQ4B CAT1 LCR69 G…
GO:0051707 response to other organism	P	3.76e-23	95/1141 (8.3%)	714/29905 (2.4%)	PRK PR5K MO1 CRB GSTF6 PAD3 PCK1 ZIF1 AT4G12490 ZF14 CA2 WRKY48 CYP79B2 CYP94B3 CYP79B3 LTI30 AT2G34930 OST1 PRXCA JAR1 CB5-D MYB108 AT5G52450 CAF1a LOX2 CLT1 YLS9 PSBP-1 RIN4 At17.1 pPLAIIIbeta AT3G51660 ABCC4 AT5G64250 SOT16 EARLI1 ASA1 GSTF7 MLO2 ADR1 AT1G59740 AT4G30650 MPL1 AAP1 DMR6 AT2G38870 AT4G16260 AOC3 CA1 EBP NLA SGT1A AtATG18a RCA GSTF2 AT4G36010 MEE14 BIK1 RBOHD UGT73B4 EDR1 ABR1 LO…
GO:0009607 response to biotic stimulus	P	4.91e-23	98/1141 (8.6%)	757/29905 (2.5%)	PRK PR5K MO1 IRE1A CRB GSTF6 PAD3 PCK1 ZIF1 AT4G12490 ZF14 CA2 WRKY48 AT4G23680 CYP79B2 CYP94B3 CYP79B3 LTI30 AT2G34930 OST1 PRXCA JAR1 CB5-D MYB108 AT5G52450 CAF1a LOX2 CLT1 YLS9 PSBP-1 RIN4 At17.1 pPLAIIIbeta AT3G51660 ABCC4 AT5G64250 SOT16 EARLI1 ASA1 ABCG40 GSTF7 MLO2 ADR1 AT1G59740 AT4G30650 MPL1 AAP1 DMR6 AT2G38870 AT4G16260 AOC3 CA1 EBP NLA SGT1A AtATG18a RCA GSTF2 AT4G36010 MEE14 BIK1 RBO…
GO:0051704 multi-organism process	P	1.6e-20	105/1141 (9.2%)	918/29905 (3.1%)	PRK PR5K MO1 CRB GSTF6 NMNAT PAD3 XPL1 PCK1 ZIF1 AT4G12490 ZF14 AT5G03700 CA2 WRKY48 CYP79B2 CYP94B3 CYP79B3 LTI30 AT2G34930 OST1 PRXCA JAR1 CB5-D MYB108 AT5G52450 CAF1a LOX2 CLT1 YLS9 PSBP-1 RIN4 At17.1 MLO7 pPLAIIIbeta AT3G51660 ABCC4 AT1G11410 AT5G64250 SOT16 EARLI1 CSLD1 ASA1 GSTF7 MLO2 ADR1 AT1G59740 AT4G30650 MPL1 AAP1 AT1G15330 AT1G61360 DMR6 AT2G38870 AT4G16260 AOC3 CA1 EBP NLA SGT1A AtAT…
GO:0010033 response to organic substance	P	3.09e-15	121/1141 (10.6%)	1345/29905 (4.5%)	LAX3 EXT4 YUC8 HAT2 IRE1A HVA22D WRKY46 PRN PAP2 ERD9 PAD3 GAPA HB53 RTE1 UGT74E2 HVA22A AT3G09870 AT3G28580 WRKY48 WOX5 PUB24 SHY2 LTI30 OST1 JAR1 IQD22 EXP3 MYB60 MYB108 ABA2 XERICO LOX2 CAT1 ABO3 RIN4 AIR12 MYB2 ARF19 UGT75B1 MYB78 AT5G09800 RHA1B PIMT1 HSF A4A LRP1 SOT16 EARLI1 ASA1 AT1G63840 LTI78 EXPA1 SIP1 ABCG40 AT2G26690 PID AT4G39070 RHA3B AT2G32240 TAG1 ADC2 CAB2 AT5G13370 MYB84 HSFA3 …
GO:0009719 response to endogenous stimulus	P	7.26e-12	98/1141 (8.6%)	1089/29905 (3.6%)	LAX3 EXT4 YUC8 HAT2 HVA22D PRN PAP2 ERD9 PAD3 HB53 RTE1 UGT74E2 HVA22A AT3G09870 AT3G28580 WOX5 SHY2 LTI30 OST1 JAR1 IQD22 EXP3 MYB60 MYB108 XERICO LOX2 CAT1 ABO3 AIR12 MYB2 ARF19 MYB78 PIMT1 LRP1 SOT16 EARLI1 ASA1 AT1G63840 LTI78 EXPA1 SIP1 ABCG40 AT2G26690 PID AT2G32240 TAG1 ADC2 AT5G13370 5PTASE2 AT1G03850 ETR2 5PTASE11 XTH24 RSH2 EBP SGT1A GH3.3 RCA MYB15 RHA2A AT3G11280 MPK12 EDR1 GID1B ABR1…
GO:0006952 defense response	P	2.62e-11	84/1141 (7.4%)	878/29905 (2.9%)	PRK AT4G12010 AT3G44630 ZAR1 CRB GSTF6 PAD3 PCK1 AT4G12490 HOL1 CA2 WRKY48 AT4G23680 PUB24 CYP79B2 CYP94B3 CYP79B3 LTI30 AT2G34930 OST1 PRXCA JAR1 RIN2 CB5-D RLP30 CAF1a LCR69 CLT1 YLS9 MLO10 AT1G65820 PSBP-1 RIN4 MLO7 AT3G51660 RLP12 SOT16 EARLI1 GSTF7 MLO2 ADR1 AT1G33590 EP3 AT4G30650 MPL1 AT2G38870 AT4G16260 CA1 NLA AT5G11250 SGT1A AtATG18a RCA GSTF2 AT5G47250 MEE14 BIK1 RBOHD ABR1 LOX3 HK3 AT…
GO:0009725 response to hormone stimulus	P	2.59e-10	89/1141 (7.8%)	999/29905 (3.3%)	LAX3 EXT4 YUC8 HAT2 HVA22D PRN PAP2 ERD9 PAD3 HB53 RTE1 UGT74E2 HVA22A AT3G09870 AT3G28580 WOX5 SHY2 LTI30 OST1 JAR1 IQD22 EXP3 MYB60 MYB108 XERICO CAT1 ABO3 AIR12 MYB2 ARF19 MYB78 PIMT1 LRP1 EARLI1 ASA1 AT1G63840 LTI78 EXPA1 SIP1 ABCG40 PID AT2G32240 TAG1 ADC2 AT5G13370 5PTASE2 AT1G03850 ETR2 5PTASE11 XTH24 RSH2 EBP SGT1A GH3.3 MYB15 RHA2A AT3G11280 MPK12 EDR1 GID1B ABR1 AT1G28160 MYB59 DREB2C H…
GO:0009611 response to wounding	P	3.98e-10	31/1141 (2.7%)	165/29905 (0.6%)	EXT4 IAR3 AT5G54170 CYP94B3 CYP79B3 JAR1 CAF1a LOX2 AT1G65820 PSKR1 CHIA AT3G51660 ABCC4 SOT16 ASA1 AT2G26690 ADC2 BCB AT2G38870 RSH2 AT1G66760 RBOHD LOX3 LEA14 RNS1 MEK1 ACX1 GLR3.4 HCHIB SQE3 JR1
GO:0009620 response to fungus	P	1.67e-09	36/1141 (3.2%)	231/29905 (0.8%)	PR5K PCK1 AT4G12490 LTI30 AT2G34930 PRXCA MYB108 LOX2 AT5G64250 EARLI1 GSTF7 MLO2 AT4G30650 DMR6 AT2G38870 AT4G16260 AOC3 CA1 SGT1A AtATG18a MEE14 BIK1 RBOHD EDR1 ABR1 LOX3 LEA14 PRXCB ACX1 HCHIB RWA2 AT1G15010 AZI1 AT5G61890 WRKY51 NIA2
GO:0009416 response to light stimulus	P	6.16e-09	58/1141 (5.1%)	547/29905 (1.8%)	COL9 FKF1 HAT2 PAPP2C PRN AT5G38430 SPA1 NPH3 TIL ERD9 PRR5 LHCB5 GAPA NIA1 ENP ERD7 RPT2 ATGLR1.2 LHCB2.3 CRY2 ELF4 PRXCA JAR1 EXP3 MYB60 CAT1 CHIA DAG2 RSR4 DRT112 UVR8 EXPA1 AT2G42690 DAG1 CAB2 BCB UBC2 EHB1 PAT1 AT5G38420 RCA LHCB4.1 GAPB AT5G38410 LOX3 LEA14 GolS1 PRXCB LHCA1 GLR3.4 PSBO1 RBCS1A PETC CYP83B1 NFXL1 NIA2 GDH1 HSP70
GO:0009314 response to radiation	P	2.31e-08	58/1141 (5.1%)	565/29905 (1.9%)	COL9 FKF1 HAT2 PAPP2C PRN AT5G38430 SPA1 NPH3 TIL ERD9 PRR5 LHCB5 GAPA NIA1 ENP ERD7 RPT2 ATGLR1.2 LHCB2.3 CRY2 ELF4 PRXCA JAR1 EXP3 MYB60 CAT1 CHIA DAG2 RSR4 DRT112 UVR8 EXPA1 AT2G42690 DAG1 CAB2 BCB UBC2 EHB1 PAT1 AT5G38420 RCA LHCB4.1 GAPB AT5G38410 LOX3 LEA14 GolS1 PRXCB LHCA1 GLR3.4 PSBO1 RBCS1A PETC CYP83B1 NFXL1 NIA2 GDH1 HSP70
GO:0009651 response to salt stress	P	4.91e-08	48/1141 (4.2%)	424/29905 (1.4%)	AT1G16850 ADH1 HVA22D TIL GSTF6 CAMBP25 SOS3 UGT74E2 HVA22A ERD7 GSR2 OST1 MYB108 AT1G03220 XERICO GPX6 MYB2 CHIA MYB78 RSR4 PIMT1 EARLI1 LTI78 GSTF7 TAG1 ADC2 NAC6 AT4G30650 AT4G16260 LACS7 AT1G14210 SGF29a AOC3 GSTF2 MYB15 RHA2A SNRK2.10 HK3 GolS1 DELTA-OAT MYB51 TMAC2 Rap2.6L NFXL1 KTI1 GDH1 AT5G38940 JR1
GO:0009617 response to bacterium	P	8.58e-08	40/1141 (3.5%)	317/29905 (1.1%)	PRK MO1 CRB GSTF6 PAD3 CA2 WRKY48 CYP79B2 CYP79B3 OST1 PRXCA JAR1 CB5-D CAF1a LOX2 PSBP-1 RIN4 ASA1 GSTF7 DMR6 CA1 NLA RCA GSTF2 EDR1 HK3 PRXCB MEK1 NodGS ERF4 PSBO1 MYB51 NIT2 PETC CYP83B1 WRKY51 NFXL1 KTI1 HSP70 SBPASE
GO:0006970 response to osmotic stress	P	9.63e-08	50/1141 (4.4%)	462/29905 (1.5%)	AT1G16850 ADH1 HVA22D TIL GSTF6 CAMBP25 SOS3 UGT74E2 HVA22A ERD7 GSR2 OST1 MYB108 AT1G03220 XERICO GPX6 MYB2 CHIA MYB78 RSR4 PIMT1 EARLI1 LTI78 GSTF7 TAG1 ADC2 NAC6 AT4G30650 AT4G16260 LACS7 AT1G14210 SGF29a AOC3 GSTF2 MYB15 RHA2A SNRK2.10 ABR1 HK3 GolS1 SUS1 DELTA-OAT MYB51 TMAC2 Rap2.6L NFXL1 KTI1 GDH1 AT5G38940 JR1
GO:0080167 response to karrikin	P	1.86e-07	24/1141 (2.1%)	127/29905 (0.4%)	ERD9 UGT74E2 ELF4 AT5G62210 AT1G80530 AT5G57710 PID AT4G39070 ADR1 AT1G33590 ADC2 AT5G25460 BGLU28 AT1G25275 OPT4 ZIFL1 RHA2B AT3G02910 AT4G33980 COR27 AT2G16365 PETC AT5G05600 AT5G18470
GO:0008152 metabolic process	P	6.06e-07	492/1141 (43.1%)	10281/29905 (34.4%)	COL9 FKF1 AT5G39785 HPR PRK EDF3 ADH1 PHB UGT85A1 AT4G36040 AT2G21130 AT2G43500 YUC8 PA2 AT2G33580 AT3G16190 AT1G73650 AT5G06750 UGT76E1 FMO GS-OX5 HAT2 AT5G67430 IRE1A PAPP2C HVA22D WRKY46 AT5G38430 RLK AT2G17220 PAP2 MUR4 MGD1 ABCB27 IAR3 CRB GSTF6 ERD9 AT5G40540 PSAD-2 PRR5 NMNAT PAD3 XPL1 CAMBP25 LHCB5 NAC071 NIC3 GAPA AT3G14415 AT5G38200 AT5G53970 ICL PCK1 HB53 NIA1 AT5G16010 AT5G62620 AT1G6…
GO:0015979 photosynthesis	P	6.97e-07	28/1141 (2.5%)	181/29905 (0.6%)	PSAD-2 LHCB5 GAPA PSAH2 LHCB2.3 PSBP-1 PSAL CAB1 CAB3 PSAN CAB2 PSAH-1 PSAG PSBW ATPC1 SIGC PSAK LHCB4.1 PGRL1B GAPB PSAD-1 LHCA3 LHCA1 PSBO1 LHCA2 PETC PSAF SBPASE
GO:0010114 response to red light	P	7.3e-07	16/1141 (1.4%)	58/29905 (0.2%)	PAPP2C AT5G38430 SPA1 PRR5 LHCB5 LHCB2.3 ELF4 EXP3 EXPA1 CAB2 AT5G38420 LHCB4.1 AT5G38410 LHCA1 RBCS1A CYP83B1
GO:0009409 response to cold	P	1.42e-06	37/1141 (3.2%)	305/29905 (1.0%)	PRK HVA22D TIL CRB GAPA FAD7 HVA22A ERD7 LTI30 RECQ4B CHIA DAG2 EARLI1 LTI78 THI1 TAG1 ADC2 AT4G30650 CA1 RCA GSTF2 GAPB HK3 TCH4 GolS1 SUS1 AT3G17020 GLR3.4 COR27 GER3 AOC2 Rap2.6L RBCS1A CT-BMY CCR2 CBF2 JR1
GO:0009415 response to water	P	1.71e-06	32/1141 (2.8%)	239/29905 (0.8%)	HVA22D GSTF6 CAMBP25 UGT74E2 HVA22A XDH1 ERD7 CRY2 LTI30 OST1 MYB60 ABA2 NAC019 LOX2 MYB2 CHIA GSTU19 ABCC4 RD2 AOC1 LTI78 SIP1 ADR1 EDR1 HK3 LEA14 MEK1 SUS1 AT3G06760 Rap2.6L AIRP1 RD26
GO:0050832 defense response to fungus	P	1.73e-06	26/1141 (2.3%)	164/29905 (0.5%)	PCK1 AT4G12490 LTI30 AT2G34930 PRXCA EARLI1 GSTF7 MLO2 AT4G30650 AT2G38870 AT4G16260 CA1 SGT1A AtATG18a MEE14 BIK1 RBOHD ABR1 LEA14 PRXCB HCHIB RWA2 AT1G15010 AZI1 AT5G61890 WRKY51
GO:0009266 response to temperature stimulus	P	2.23e-06	46/1141 (4.0%)	443/29905 (1.5%)	PRK HVA22D TIL CRB GAPA FAD7 HVA22A ERD7 WRKY26 LTI30 ABA2 RECQ4B ACD32.1 CHIA AT4G21870 DAG2 EARLI1 LTI78 THI1 TAG1 ADC2 AT4G30650 HSFA3 CA1 RCA GSTF2 RBOHD GAPB DREB2C HK3 FP6 TCH4 GolS1 SUS1 AT3G17020 GLR3.4 COR27 GER3 AOC2 Rap2.6L RBCS1A CT-BMY CCR2 HSP70 CBF2 JR1
GO:0009414 response to water deprivation	P	2.97e-06	31/1141 (2.7%)	231/29905 (0.8%)	HVA22D GSTF6 CAMBP25 UGT74E2 HVA22A XDH1 ERD7 CRY2 LTI30 OST1 MYB60 ABA2 NAC019 LOX2 MYB2 CHIA GSTU19 ABCC4 RD2 AOC1 LTI78 SIP1 ADR1 EDR1 HK3 LEA14 MEK1 AT3G06760 Rap2.6L AIRP1 RD26
GO:0009737 response to abscisic acid stimulus	P	4.34e-06	42/1141 (3.7%)	391/29905 (1.3%)	EXT4 HVA22D PRN PAD3 UGT74E2 HVA22A AT3G28580 LTI30 OST1 MYB60 MYB108 CAT1 ABO3 MYB2 MYB78 PIMT1 EARLI1 AT1G63840 LTI78 SIP1 AT2G32240 TAG1 ADC2 5PTASE2 5PTASE11 RSH2 RHA2A ABR1 DREB2C HK3 CRK29 NodGS PYL4 ERF4 RWA2 MYB51 TMAC2 Rap2.6L AIRP1 FBA2 RD26 ABF1
GO:0042742 defense response to bacterium	P	4.54e-06	31/1141 (2.7%)	235/29905 (0.8%)	PRK CRB GSTF6 CA2 WRKY48 CYP79B2 CYP79B3 OST1 PRXCA JAR1 CB5-D CAF1a PSBP-1 RIN4 GSTF7 CA1 NLA RCA GSTF2 HK3 PRXCB MEK1 ERF4 PSBO1 MYB51 PETC CYP83B1 WRKY51 NFXL1 KTI1 SBPASE
GO:0009637 response to blue light	P	6.99e-06	15/1141 (1.3%)	58/29905 (0.2%)	FKF1 PRN AT5G38430 NPH3 LHCB5 RPT2 LHCB2.3 CRY2 CAB2 EHB1 AT5G38420 LHCB4.1 AT5G38410 LHCA1 RBCS1A
GO:0016051 carbohydrate biosynthetic process	P	2.25e-05	32/1141 (2.8%)	265/29905 (0.9%)	FMO GS-OX5 MUR4 GAPA PCK1 CYP79F2 CYP79B3 GATL2 SUS3 TPPJ SOT16 CSLD1 SIP1 AT4G00560 CALS1 GAUT15 SUR1 SPP1 SIGC SPP2 GAPB GID1B GolS1 PARVUS SUS1 CSLE1 MAM1 MYB51 TPS11 TMAC2 CYP83B1 CT-BMY SBPASE
GO:0016138 glycoside biosynthetic process	P	5.18e-05	16/1141 (1.4%)	76/29905 (0.3%)	FMO GS-OX5 CYP79F2 CYP79B3 SUS3 TPPJ SOT16 SIP1 SUR1 SPP1 SPP2 SUS1 MAM1 MYB51 TPS11 CYP83B1 SBPASE
GO:0010035 response to inorganic substance	P	9.16e-05	50/1141 (4.4%)	566/29905 (1.9%)	ADH1 AT4G39230 ABCB27 GSTF6 AT3G48450 PCK1 ZIF1 SOS3 UGT74E2 XDH1 AT3G48990 AT5G51830 AT2G41380 CAT1 GPX6 CLT1 MYB2 TPPJ GSTU19 AER AT5G64250 RHA1B TT10 DRT112 GSTF7 ZIP1 HMA5 AT2G32240 CA1 NLA GSTF2 MYB15 GAPB FBA1 MYB59 ATB2 GolS1 MEK1 SUS1 ACX1 HCHIB NIT2 POP2 BT1 KTI1 FBA2 GDH1 PAP17 HSP70 GSTL3
GO:0009851 auxin biosynthetic process	P	0.00012	9/1141 (0.8%)	22/29905 (0.1%)	YUC8 CYP79B2 CYP79B3 YUC5 ASA1 SUR1 RVE1 NIT2 CYP83B1
GO:0065007 biological regulation	P	0.000246	214/1141 (18.8%)	3993/29905 (13.4%)	COL9 LAX3 FKF1 EDF3 AT4G12010 PHB AT2G43500 YUC8 HAT2 IRE1A PAPP2C HVA22D WRKY46 PRN RLK SPA1 PAP2 NPH3 HMA2 PRR5 PAD3 CAMBP25 NAC071 HB53 ZIF1 ZF14 SAUL1 AT5G07310 PIN7 SOS3 ENP RTE1 UGT74E2 CDF1 BHLH039 VLN1 MT2A HB24 WRKY48 WRKY26 ATGLR1.2 APRL7 AT2G42280 CYP79B2 AT2G25790 CRY2 NAC048 ELF4 OPT3 AT1G74360 CYP79B3 bHLH093 ZPR3 AT2G34930 OST1 JAR1 RIN2 MYB60 AT3G11580 MYB108 ABA2 AT2G26390 REV RL…
GO:0016137 glycoside metabolic process	P	0.00029	19/1141 (1.7%)	119/29905 (0.4%)	FMO GS-OX5 HOL1 CYP79F2 CYP79B3 OST1 SUS3 TPPJ SOT16 SIP1 SUR1 SPP1 SPP2 SUS1 MAM1 NSP5 MYB51 TPS11 CYP83B1 SBPASE
GO:0009407 toxin catabolic process	P	0.00031	12/1141 (1.1%)	47/29905 (0.2%)	GSTF6 ERD9 GSTU24 GSTU19 GSTU11 GSTU1 GSTF7 GSTU18 GSTF2 GSTU4 GSTU12 GSTU2
GO:0009404 toxin metabolic process	P	0.00031	12/1141 (1.1%)	47/29905 (0.2%)	GSTF6 ERD9 GSTU24 GSTU19 GSTU11 GSTU1 GSTF7 GSTU18 GSTF2 GSTU4 GSTU12 GSTU2
GO:0042446 hormone biosynthetic process	P	0.000399	12/1141 (1.1%)	48/29905 (0.2%)	YUC8 CYP79B2 CYP79B3 YUC5 ASA1 SUR1 CYP735A2 RVE1 NIT2 CYP90D1 CYP83B1 IPT7
GO:0009850 auxin metabolic process	P	0.000595	11/1141 (1.0%)	41/29905 (0.1%)	YUC8 UGT74E2 CYP79B2 CYP79B3 YUC5 ASA1 SUR1 RVE1 ILL6 NIT2 CYP83B1
GO:0009624 response to nematode	P	0.000921	13/1141 (1.1%)	61/29905 (0.2%)	ZIF1 ZF14 AT5G52450 At17.1 ABCC4 AT1G59740 AAP1 PME3 SUC1 AMT2 WRKY23 ABCG1 NRT1:2

## Sheet: genes repressed by PHB
GO Term	Aspect	P-value	Sample frequency	Background frequency	Genes
GO:0044085 cellular component biogenesis	P	4.43e-10	43/559 (7.7%)	628/29905 (2.1%)	CASP3 ATN AT1G26880 AT2G19730 AT3G10090 AT5G10390 MAP70-5 HTA2 AT3G16780 RPL5B CSLD5 HTB2 HTB1 TED6 AT1G07660 IRX14-L NUC-L1 AT3G53650 AT2G37470 AT5G41040 ATK5 HTB11 KINESIN-12B HTA4 AT5G59240 ADF9 AT4G26600 NAC010 AT4G12600 AT2G39390 PLE PHIP1 RPSAb ROP1 AT3G16080 AT5G28060 AT1G08170 AT5G51610 CASP2 AT3G53730 TPS1 AT5G60670 RID2
GO:0071103 DNA conformation change	P	1.47e-08	16/559 (2.9%)	90/29905 (0.3%)	MCM6 AT5G10390 HTA2 HTB2 HTB1 AT1G07660 PRL AT3G53650 AT2G37470 HTB11 HTA4 GYRB2 MCM3 TOPII AT1G08170 AT3G53730
GO:0071841 cellular component organization or biogenesis at cellular level	P	3.75e-06	55/559 (9.8%)	1232/29905 (4.1%)	AUR1 CASP3 ATN TBL3 AT1G26880 AT2G19730 PDV1 AT3G10090 AT5G10390 MAP70-5 HTA2 AT3G16780 RPL5B CSLD5 HTB2 HTB1 TED6 AT1G07660 EXPA22 IRX14-L NUC-L1 AT3G53650 AT2G37470 AT5G41040 ATK5 HTB11 AUR2 KINESIN-12B HTA4 BUBR1 XTH17 AT5G59240 ADF9 AT4G26600 NAC010 AT3G05470 EXPA15 AT4G12600 AT2G39390 PLE PHIP1 RPSAb ROP1 AT3G16080 MAD2 TOPII AT5G28060 AT1G08170 AT5G51610 CASP2 AT3G53730 TPS1 AT5G60670 EXPA4…
GO:0006334 nucleosome assembly	P	1.5e-05	11/559 (2.0%)	59/29905 (0.2%)	AT5G10390 HTA2 HTB2 HTB1 AT1G07660 AT3G53650 AT2G37470 HTB11 HTA4 AT1G08170 AT3G53730
GO:0034728 nucleosome organization	P	1.5e-05	11/559 (2.0%)	59/29905 (0.2%)	AT5G10390 HTA2 HTB2 HTB1 AT1G07660 AT3G53650 AT2G37470 HTB11 HTA4 AT1G08170 AT3G53730
GO:0031497 chromatin assembly	P	2.16e-05	11/559 (2.0%)	61/29905 (0.2%)	AT5G10390 HTA2 HTB2 HTB1 AT1G07660 AT3G53650 AT2G37470 HTB11 HTA4 AT1G08170 AT3G53730
GO:0065004 protein-DNA complex assembly	P	2.59e-05	11/559 (2.0%)	62/29905 (0.2%)	AT5G10390 HTA2 HTB2 HTB1 AT1G07660 AT3G53650 AT2G37470 HTB11 HTA4 AT1G08170 AT3G53730
GO:0071824 protein-DNA complex subunit organization	P	2.59e-05	11/559 (2.0%)	62/29905 (0.2%)	AT5G10390 HTA2 HTB2 HTB1 AT1G07660 AT3G53650 AT2G37470 HTB11 HTA4 AT1G08170 AT3G53730
GO:0071840 cellular component organization or biogenesis	P	2.79e-05	64/559 (11.4%)	1634/29905 (5.5%)	AUR1 CASP3 ATN AT5G19730 TBL3 ATPMEPCRD CYCB1;1 AT1G26880 AT2G19730 PDV1 AT3G10090 AT5G10390 MAP70-5 TRY HTA2 AT3G16780 RPL5B CSLD5 HTB2 HTB1 TED6 AT1G07660 EXPA22 IRX14-L AT5G47500 OFP1 NUC-L1 AT3G53650 AT2G37470 AT5G41040 ATK5 HTB11 AUR2 KINESIN-12B HTA4 LSH1 BUBR1 XTH17 AT5G59240 ADF9 AT4G26600 NAC010 AT3G05470 AT1G10770 EXPA15 AT4G12600 AT2G39390 PLE PHIP1 RPSAb ROP1 AT3G16080 XTH21 MAD2 TOPI…
GO:0006323 DNA packaging	P	3.66e-05	11/559 (2.0%)	64/29905 (0.2%)	AT5G10390 HTA2 HTB2 HTB1 AT1G07660 AT3G53650 AT2G37470 HTB11 HTA4 AT1G08170 AT3G53730
GO:0071843 cellular component biogenesis at cellular level	P	0.00011	24/559 (4.3%)	356/29905 (1.2%)	AT1G26880 AT2G19730 AT3G10090 MAP70-5 AT3G16780 RPL5B CSLD5 TED6 IRX14-L NUC-L1 AT5G41040 AT5G59240 AT4G26600 NAC010 AT4G12600 AT2G39390 PHIP1 RPSAb AT3G16080 AT5G28060 AT5G51610 TPS1 AT5G60670 RID2
GO:0071844 cellular component assembly at cellular level	P	0.000113	21/559 (3.8%)	279/29905 (0.9%)	CASP3 ATN AT5G10390 HTA2 HTB2 HTB1 AT1G07660 AT3G53650 AT2G37470 ATK5 HTB11 KINESIN-12B HTA4 ADF9 PLE PHIP1 RPSAb ROP1 AT1G08170 CASP2 AT3G53730
GO:0006333 chromatin assembly or disassembly	P	0.00023	11/559 (2.0%)	76/29905 (0.3%)	AT5G10390 HTA2 HTB2 HTB1 AT1G07660 AT3G53650 AT2G37470 HTB11 HTA4 AT1G08170 AT3G53730
GO:0022607 cellular component assembly	P	0.00036	21/559 (3.8%)	299/29905 (1.0%)	CASP3 ATN AT5G10390 HTA2 HTB2 HTB1 AT1G07660 AT3G53650 AT2G37470 ATK5 HTB11 KINESIN-12B HTA4 ADF9 PLE PHIP1 RPSAb ROP1 AT1G08170 CASP2 AT3G53730
