# Supplementary material for: PHABULOSA Controls the Quiescent Center-Independent Root Meristem Activities in Arabidopsis thaliana
Source: PLoS Genet. 2015 Mar 2;11(3):e1004973. doi: 10.1371/journal.pgen.1004973 (PMC4346583; doi:10.1371/journal.pgen.1004973)
Supplement: S4 Table — (XLS) [file pgen.1004973.s015.xls]

## Sheet: Sheet1
	Name	Sequence	Remarks
	L-pWOX5F-N	GGGGACAACTTTGTATAGAAAAGTTGaaattgtactggacatacagagaaga	Amplifying pWOX5 sequence
	L-pWOX5_R1	GGGGACTGCTTTTTTGTACAAACTTGAACTGCAGTTCAGATGTAAAGTCCTC	Amplifying pWOX5 sequence
	L-WOX5-F1	GATCATCATCATCATCAACCATC	WOX5 Insitu probe
	L-WOX5-R1	GAAAGCTTAATCGAAGATCTAATGG	WOX5 Insitu probe
	L-SHR-1670F	gacactgcacgtgcgcaaca	shr-2 genotyping
	L-shr-2FN	CTGAGGTTAGGATTAGACCATTGG	shr-2 genotyping
	L-shr-2RN	TGTCGTCTGATCTTGTGGCTAAAG	shr-2 genotyping
	L-PHBS1	ctcaccattatctcatgaacgtg	PHB genomic sequencing primer
	L-PHBS2	taacatttcttcccatcatcca	PHB genomic sequencing primer
	L-PHBS3	GGGTTCAGATGATTGGGATG	PHB genomic sequencing primer
	L-PHBS4	AGAGCTGAAATGAAACCAAGC	PHB genomic sequencing primer
	L-PHBS5	TTTGGTAGTGGCGTGCTTT	PHB genomic sequencing primer
	L-PHBS6	TTCCGCATCATACCTCTTGA	PHB genomic sequencing primer
	L-PHBS7	tgactgacataaattctcatctgtagG	PHB genomic sequencing primer
	L-PHBSR1	caatttgattaaatgtcactttcg	PHB genomic sequencing primer
	L-PHBSR2	GACCAGGctacaccagcaat	PHB genomic sequencing primer
	L-PHBSR3	TCATGACTTCAGGGACACTCC	PHB genomic sequencing primer
	L-PHBSR4	CCCATTCAGATCGGTGTTCT	PHB genomic sequencing primer
	L-PHBSR5	CACCGTTctatatgacagtgaagg	PHB genomic sequencing primer
	L-PHBSR6	ACCAGGTTCGTCAAGGGTCT	PHB genomic sequencing primer
	L-PHBSR7	cttgtgaaagcaaacgagca	PHB genomic sequencing primer
	L-PHBUTR3F	tttttggacaaatcattttctttt	PHB genomic sequencing primer
	L-PHBUTR3R	tgggtaaagcttgaaaattgg	PHB genomic sequencing primer
	L-PHBS8F	ttccttgctgttcttatctgaca	PHB genomic sequencing primer
	L-PHBS8R	CCCAGAAGCctacattccaa	PHB genomic sequencing primer
	L-PHBUTR5F	ggtgccactatgctccaaag	PHB genomic sequencing primer
	L-PHBUTR5R	ccaccctccattatacaaaacaa	PHB genomic sequencing primer
	L-PHB-M-NEW_F	ttcagatgattgggatgaaaccaggaccagattctattggcatagtcg	Site directed mutagenesis for PHB-em
	L-PHB-M-NEW_R	cgactatgccaatagaatctggtcctggtttcatcccaatcatctgaa	Site directed mutagenesis for PHB-em
	AHK3-F	AAGGCTGAAGCAGCAGATGT	Genotyping ahk3-3
	AHK3-R	TGCAAGGAATGGTCAGAAAA	Genotyping ahk3-3
	L-ARR12F	CAAACTCCTTGAGCTTGTTGG	Genotyping arr12-1
	L-ARR12R	AGGCATAGCCTCTGCAATCA	Genotyping arr12-1
	IPT7-F	TGTTGACGCCACTGAGGTGTTC	qPCR IPT7
	IPT7-R	TCTCCCAAGCCTCGTCTTGTTC	qPCR IPT7
	IPT3-F	TGGTCTATTCAGAGAGTGGATGCG	qPCR IPT3
	IPT3-R	AGCATCCATCTTGGACCTTCGC	qPCR IPT3
	VPS41-F	TGTCTAAACAAGCCTGAGATGGTG	qPCR VPS41 (AT1G08190) as control
	VPS41-R	TGTAAAGAGGGTCGAGGTTGCC	qPCR VPS41 (AT1G08190) as control
	YFP-F	GGGGACAAGTTTGTACAAAAAAGCAGGCTTTATCATGAAGACTAATCTT	cloning YFP into pDONR221
	YFP-R	GGGGACCACTTTGTACAAGAAAGCTGGGTTTAAAGCTCATCATGTTTGT	cloning YFP into pDONR221
	qUBP3_NF	GATCAAGAAGCCACCACACA	qPCR AtUBP3 (At4g39910) as control
	qUBP3_NR	GTCTGCGTATGGTTCCACTG	qPCR AtUBP3 (At4g39910) as control
	SHY2-2-F	GCTGTTACTGCTACCGACAAG	Genotyping shy2-2
	SHY2-2-R	CATCCTGCAACAACAAACAGA	Genotyping shy2-2
	SHY2-31-F	ACATCCCCTCCTCGAAAGTAA	Genotyping shy2-31
	SHY2-31-R	TCCATACTTACTTTCACATAGATTCC	Genotyping shy2-31
	ARR5-qF2	GCCTGGGATGACTGGATATG	qPCR ARR5
	ARR5-qR2	GAAATCTTCAGCTCCTTCTTCAA	qPCR ARR5
	ARR7-qF	ACTCAATGCCAGGACTTTCA	qPCR ARR7
	ARR7-qR	AATTCCTCTGCTCCTTCTTTGA	qPCR ARR7
	ARR15-qF	ATGCCGGGACTAACAGGATA	qPCR ARR15
	ARR15-qR	GCAAAAACTCCTCTGCTCCT	qPCR ARR15
Jose
Jose
Jose
Jose
Jose
Jose
Jose
Jose
Jose
Jose
Jose
Jose
Jose
Jose
Jose
Jose
Jose
Jose
Jose
Jose
Jose
Jose
Jose
Jose
Jose
Jose
Jose
Jose
Jose
Jose
Jose
Jose
Jose
Jose
Jose
Jose
Jose
Jose
Jose
Jose
Jose
Jose
Jose
Jose
Jose
Jose
Jose
Jose
Jose
Jose
Jose
Jose
Jose
Jose
Jose
Jose
Jose
Jose
Jose
Jose
Jose
Jose
Jose	qVP_NF	TCCCAAATGGCTTGGAAATA	New qPCR primer for VPS4
Jose	qVP_NR	GCCTCGTTGAAGCATTTGAC	New qPCR primer for VPS4
Jose	qUB_NF	GATCAAGAAGCCACCACACA	New qPCR primer for UBP3
Jose	qUB_NR	GTCTGCGTATGGTTCCACTG	New qPCR primer for UBP3
Jose
Jose
Jose
Jose
Jose
Jose
Jose
Jose
Jose
Jose
Jose	SHY2F1	GCTGTTACTGCTACCGACAAG	CAPS PRIMER shy2-2
Jose	SHY2R1	CATCCTGCAACAACAAACAGA	CAPS PRIMER shy2-2
Jose	SHY2F2	ACATCCCCTCCTCGAAAGTAA	CAPS PRIMER shy2-31
Jose	SHY2R2	TCCATACTTACTTTCACATAGATTCC	CAPS PRIMER shy2-31
Jose
Jose
