# Supplementary material for: PHABULOSA Controls the Quiescent Center-Independent Root Meristem Activities in Arabidopsis thaliana
Source: PLoS Genet. 2015 Mar 2;11(3):e1004973. doi: 10.1371/journal.pgen.1004973 (PMC4346583; doi:10.1371/journal.pgen.1004973)
Supplement: S5 Table — (XLS) [file pgen.1004973.s016.xls]

## Sheet: Sheet1
Name	Sequence	Remarks
L-pWOX5F-N	GGGGACAACTTTGTATAGAAAAGTTGAAATTGTACTGGACATACAGAGAAGA	Amplifying pWOX5 sequence
L-pWOX5_R1	GGGGACTGCTTTTTTGTACAAACTTGAACTGCAGTTCAGATGTAAAGTCCTC	Amplifying pWOX5 sequence
L-WOX5-F1	GATCATCATCATCATCAACCATC	WOX5 Insitu probe
L-WOX5-R1	GAAAGCTTAATCGAAGATCTAATGG	WOX5 Insitu probe
L-SHR-1670F	GACACTGCACGTGCGCAACA	shr-2 genotyping
L-shr-2FN	CTGAGGTTAGGATTAGACCATTGG	shr-2 genotyping
L-shr-2RN	TGTCGTCTGATCTTGTGGCTAAAG	shr-2 genotyping
L-PHBS1	CTCACCATTATCTCATGAACGTG	PHB genomic sequencing primer
L-PHBS2	TAACATTTCTTCCCATCATCCA	PHB genomic sequencing primer
L-PHBS3	GGGTTCAGATGATTGGGATG	PHB genomic sequencing primer
L-PHBS4	AGAGCTGAAATGAAACCAAGC	PHB genomic sequencing primer
L-PHBS5	TTTGGTAGTGGCGTGCTTT	PHB genomic sequencing primer
L-PHBS6	TTCCGCATCATACCTCTTGA	PHB genomic sequencing primer
L-PHBS7	TGACTGACATAAATTCTCATCTGTAGG	PHB genomic sequencing primer
L-PHBSR1	CAATTTGATTAAATGTCACTTTCG	PHB genomic sequencing primer
L-PHBSR2	GACCAGGCTACACCAGCAAT	PHB genomic sequencing primer
L-PHBSR3	TCATGACTTCAGGGACACTCC	PHB genomic sequencing primer
L-PHBSR4	CCCATTCAGATCGGTGTTCT	PHB genomic sequencing primer
L-PHBSR5	CACCGTTCTATATGACAGTGAAGG	PHB genomic sequencing primer
L-PHBSR6	ACCAGGTTCGTCAAGGGTCT	PHB genomic sequencing primer
L-PHBSR7	CTTGTGAAAGCAAACGAGCA	PHB genomic sequencing primer
L-PHBUTR3F	TTTTTGGACAAATCATTTTCTTTT	PHB genomic sequencing primer
L-PHBUTR3R	TGGGTAAAGCTTGAAAATTGG	PHB genomic sequencing primer
L-PHBS8F	TTCCTTGCTGTTCTTATCTGACA	PHB genomic sequencing primer
L-PHBS8R	CCCAGAAGCCTACATTCCAA	PHB genomic sequencing primer
L-PHBUTR5F	GGTGCCACTATGCTCCAAAG	PHB genomic sequencing primer
L-PHBUTR5R	CCACCCTCCATTATACAAAACAA	PHB genomic sequencing primer
L-PHB-M-NEW_F	TTCAGATGATTGGGATGAAACCAGGACCAGATTCTATTGGCATAGTCG	Site directed mutagenesis for PHB-em
L-PHB-M-NEW_R	CGACTATGCCAATAGAATCTGGTCCTGGTTTCATCCCAATCATCTGAA	Site directed mutagenesis for PHB-em
IPT7-F	TGTTGACGCCACTGAGGTGTTC	qPCR IPT7
IPT7-R	TCTCCCAAGCCTCGTCTTGTTC	qPCR IPT7
IPT3-F	TGGTCTATTCAGAGAGTGGATGCG	qPCR IPT3
IPT3-R	AGCATCCATCTTGGACCTTCGC	qPCR IPT3
VPS41-F	TGTCTAAACAAGCCTGAGATGGTG	qPCR VPS41 (AT1G08190) as control
VPS41-R	TGTAAAGAGGGTCGAGGTTGCC	qPCR VPS41 (AT1G08190) as control
YFP-F	GGGGACAAGTTTGTACAAAAAAGCAGGCTTTATCATGAAGACTAATCTT	cloning YFP into pDONR221
YFP-R	GGGGACCACTTTGTACAAGAAAGCTGGGTTTAAAGCTCATCATGTTTGT	cloning YFP into pDONR221
qUBP3_NF	GATCAAGAAGCCACCACACA	qPCR AtUBP3 (At4g39910) as control
qUBP3_NR	GTCTGCGTATGGTTCCACTG	qPCR AtUBP3 (At4g39910) as control
ARR5-qF2	GCCTGGGATGACTGGATATG	qPCR ARR5
ARR5-qR2	GAAATCTTCAGCTCCTTCTTCAA	qPCR ARR5
ARR7-qF	ACTCAATGCCAGGACTTTCA	qPCR ARR7
ARR7-qR	AATTCCTCTGCTCCTTCTTTGA	qPCR ARR7
ARR15-qF	ATGCCGGGACTAACAGGATA	qPCR ARR15
ARR15-qR	GCAAAAACTCCTCTGCTCCT	qPCR ARR15
18S-F	TACCGTCCTAGTCTCAACCA	ChIP- negative control
18S-R	AACATCTAAGGGCATCACAG	ChIP- negative control
ARR7-A-F	AAT AAC TGA ATA CAT GAA AGA CTT TGG	ChIP- ARR7-1.9 kb region
ARR7-A-R	TTTTCCACCTAGATTTTAATGTCTTAT	ChIP- ARR7-1.9 kb region
ARR7-F-F	AAAAGCAGAAGGAAAGTTCCAG	ChIP- ARR7-0.4 kb region
ARR7-F-R	GGGGTAAGATCT TTGAAGAGGAA	ChIP- ARR7-0.4 kb region
ARR7-G-F	ATCTTACCCCGCAAGATCC	ChIP- ARR7-0.0 kb region
ARR7-G-R	GATTGGTTCCAAGAAGAGGAAA	ChIP- ARR7-0.0 kb region
PHB-qF	GCTAACAACCCAGCAGGACTCCT	qPCR PHB
PHB-qR	TAAGCTCGATCGTCCCACCGTT	qPCR PHB
GAPDH_5`for	GCATTGAGCGACAAGTTTGTG	qPCR control
GAPDH_3`rev	AGTACGAACTCAACCACACAC	qPCR control
PHB HBT-F	CCATGGCCATGATGATGGTCCATTCGATGAG	PHB cloning for protoplast transient assay
PHB HBT-R	CCCGGGAACGAACGACCAATTCACGAAC	PHB cloning for protoplast transient assay
ARR10 HBT-F	GGATCCATGACTATGGAGCAAGAAATTGA	ARR10 cloning for protoplast transient assay
ARR10 HBT-R	AGGCCTAGCTGACAAAGAAAAGGGAAAA	ARR10 cloning for protoplast transient assay
ARR10 cDNA-F	CACCATGACTATGGAGCAAGAAAT	ARR10 cloning for plant transformation
ARR10 cDNA-R	TCAAGCTGACAAAGAAAAGG	ARR10 cloning for plant transformation
