# Supplementary material for: PHABULOSA Controls the Quiescent Center-Independent Root Meristem Activities in Arabidopsis thaliana
Source: PLoS Genet. 2015 Mar 2;11(3):e1004973. doi: 10.1371/journal.pgen.1004973 (PMC4346583; doi:10.1371/journal.pgen.1004973)
Supplement: S6 Table — (XLSX) [file pgen.1004973.s017.xlsx]

## Sheet: Sheet1
	Control	ARR10	PHBem	ARR10+PHBem	PHB	ARR10+PHB
pTCS:LUC	3μl
pUBQ:rLUC	1μl
pSPYCE	16μl	8μl	8μl	­	8μl	­
p35S:ARR10	­	8μl	­	8μl	­	8μl
p35S:PHBem	­	­	8μl	8μl	­	­
p35S:PHB	­	­	­	­	8μl	8μl
* We used total 40μg plasmid DNA per reaction. Concentration of each plasmid DNA is 2μg/μl.
